# Supplementary material for: The effect of exposure to high altitude and low oxygen on intestinal microbial communities in mice
Source: PLoS One. 2018 Sep 12;13(9):e0203701. doi: 10.1371/journal.pone.0203701 (PMC6135514; doi:10.1371/journal.pone.0203701)
Supplement: S1 File — (XLS) [file pone.0203701.s001.xls]

## Sheet: phylum
Taxonomy	Firmicutes	Bacteroidetes	Proteobacteria	Actinobacteria	Fusobacteria	Gemmatimonadetes	Acidobacteria	Tenericutes	Deferribacteres	Saccharibacteria
NC1	0.655944	0.198716	0.0707376	0.0559944	0.000570294	0.00109834	0.0010561	0.00798412	0.0024924	0.000570294
NC2	0.329841	0.591289	0.037048	0.0302678	0.000485806	0.000866002	0.000675904	0.00228118	0.00128844	0.000506928
NC3	0.523593	0.278282	0.0866636	0.0431522	0.0364566	0.00154191	0.000929368	0.0106455	0.00120395	0.00659006
NC4	0.34488	0.376605	0.130724	0.0811507	0.00116171	0.0170032	0.0123141	0.00382308	0.00768841	0.00135181
NC5	0.497022	0.379224	0.0919018	0.0149966	0.000380196	0.000506928	0.000549172	0.00337952	0.00352737	0.000337952
NC6	0.496008	0.269643	0.185937	0.0245015	0.00181649	0.00149966	0.0021122	0.00302045	0.00232342	0.00073927
HC1	0.566006	0.347541	0.0369635	0.019918	0.00052805	0.00095049	0.000866002	0.00371747	0.000781514	0.00637884
HC2	0.439697	0.429621	0.0338374	0.0153135	0.000359074	0.000781514	0.000485806	0.00202771	0.000802636	0.000591416
HC3	0.553439	0.284197	0.0889447	0.0261068	0.00703363	0.00095049	0.00137293	0.00678016	0.00107722	0.00118283
HC4	0.483525	0.424996	0.0362665	0.0161795	0.000443562	0.000697026	0.000781514	0.00629436	0.00198547	0.000760392
HC5	0.533478	0.366171	0.0511997	0.0181438	0.000506928	0.00073927	0.000675904	0.00732933	0.00135181	0.000908246
HC6	0.606814	0.286266	0.0529951	0.0200237	0.000549172	0.000823758	0.000802636	0.00601977	0.0021122	0.00158415

## Sheet: family
Taxonomy	N1	NC2	NC3	NC4	NC5	NC6	HC1	HC2	HC3	HC4	HC5	HC6
k__Bacteria;p__Firmicutes;c__Clostridia;o__Clostridiales;f__Lachnospiraceae;	0.449793	0.186845	0.316724	0.208685	0.3607	0.334319	0.376479	0.236757	0.367312	0.261892	0.363848	0.407549
k__Bacteria;p__Bacteroidetes;c__Bacteroidia;o__Bacteroidales;f__Bacteroidaceae;	0.0248395	0.282274	0.0224527	0.0437014	0.0804748	0.014363	0.0268461	0.0775389	0.0159682	0.0107933	0.0233821	0.0198336
k__Bacteria;p__Bacteroidetes;c__Bacteroidia;o__Bacteroidales;f__Rikenellaceae;	0.0978582	0.0728287	0.0388645	0.0861355	0.09488	0.114861	0.153663	0.120966	0.0978582	0.200131	0.056269	0.105272
k__Bacteria;p__Bacteroidetes;c__Bacteroidia;o__Bacteroidales;f__Prevotellaceae;	0.0141306	0.122972	0.147516	0.0867058	0.102315	0.0154402	0.0712234	0.051073	0.0554664	0.0121452	0.186085	0.0579799
k__Bacteria;p__Bacteroidetes;c__Bacteroidia;o__Bacteroidales;f__Porphyromonadaceae;	0.0334995	0.0318731	0.0380618	0.0344289	0.0451377	0.0895784	0.0486651	0.10147	0.0702518	0.17677	0.0577687	0.0612327
k__Bacteria;p__Firmicutes;c__Clostridia;o__Clostridiales;f__Ruminococcaceae;	0.126056	0.0723851	0.0601977	0.0723851	0.0907824	0.108166	0.115326	0.112073	0.111165	0.0724062	0.115052	0.13423
k__Bacteria;p__Bacteroidetes;c__Bacteroidia;o__Bacteroidales;f__Bacteroidales_S24-7_group;	0.0227695	0.0714346	0.0225161	0.106708	0.0464684	0.0248395	0.0413991	0.0721528	0.0261702	0.0192844	0.0378717	0.0364988
k__Bacteria;p__Firmicutes;c__Bacilli;o__Lactobacillales;f__Streptococcaceae;	0.0130112	0.00654782	0.0440605	0.00965275	0.00576631	0.00836431	0.029613	0.0305847	0.0212276	0.0915428	0.0109412	0.00781514
k__Bacteria;p__Proteobacteria;c__Epsilonproteobacteria;o__Campylobacterales;f__Helicobacteraceae;	0.0291695	0.00694914	0.0300355	0.0375972	0.0408711	0.0808973	0.00646333	0.00838543	0.0103287	0.0118494	0.0227484	0.00692802
k__Bacteria;p__Firmicutes;c__Bacilli;o__Lactobacillales;f__Lactobacillaceae;	0.00597753	0.0111735	0.00942041	0.00487918	0.00247127	0.00897685	0.00730821	0.0380407	0.00563957	0.0119973	0.0105188	0.00728709
k__Bacteria;p__Firmicutes;c__Negativicutes;o__Selenomonadales;f__Veillonellaceae;	0.00591416	0.00608314	0.0335206	0.0146798	0.00390757	0.00699138	0.0122508	0.00707587	0.0077729	0.0140039	0.00604089	0.0131801
k__Bacteria;p__Fusobacteria;c__Fusobacteriia;o__Fusobacteriales;f__Fusobacteriaceae;	0.000485806	0.00042244	0.0326124	0.00095049	0.000380196	0.00160527	0.000337952	0.000295708	0.00540723	0.00031683	0.000485806	0.000464684
k__Bacteria;p__Firmicutes;c__Erysipelotrichia;o__Erysipelotrichales;f__Erysipelotrichaceae;	0.00927256	0.0232131	0.0122508	0.0138983	0.0187986	0.00570294	0.00568182	0.00348513	0.00694914	0.0080686	0.00511152	0.011258
k__Bacteria;p__Firmicutes;c__Bacilli;o__Bacillales;f__Staphylococcaceae;	0.0166653	0.000760392	2.1122e-05	4.2244e-05	0	0.000506928	2.1122e-05	2.1122e-05	0.00021122	4.2244e-05	0	2.1122e-05
k__Bacteria;p__Proteobacteria;c__Betaproteobacteria;o__Neisseriales;f__Neisseriaceae;	0.0029782	0.00209108	0.0146164	0.00308381	0.00149966	0.00392869	0.0023023	0.00162639	0.0104976	0.00171088	0.00209108	0.00209108
k__Bacteria;p__Bacteroidetes;c__Flavobacteriia;o__Flavobacteriales;f__Flavobacteriaceae;	0.00204883	0.00240791	0.00411879	0.00299932	0.00200659	0.00232342	0.00223893	0.00245015	0.0138983	0.00236566	0.00156303	0.00190098
k__Bacteria;p__Proteobacteria;c__Gammaproteobacteria;o__Oceanospirillales;f__Halomonadaceae;	0.000992734	0.00310493	0.00145742	0.00111947	0.00063366	0.0138349	0.000549172	0.00084488	0.0106244	0.000654782	0.000697026	0.000718148
k__Bacteria;p__Firmicutes;c__Bacilli;o__Bacillales;f__Family_XI;	0.00371747	0.00190098	0.0133913	0.00375972	0.00219669	0.00310493	0.00304157	0.00158415	0.00430889	0.00196435	0.00232342	0.00270362
k__Bacteria;p__Firmicutes;c__Clostridia;o__Clostridiales;f__Clostridiales_vadinBB60_group;	0.00321054	0.00181649	0.00308381	0.00293596	0.00502704	0.00394981	0.00306269	0.00238679	0.00897685	0.0121874	0.00433001	0.00591416
k__Bacteria;p__Proteobacteria;c__Gammaproteobacteria;o__Pasteurellales;f__Pasteurellaceae;	0.00302045	0.00202771	0.0116805	0.00390757	0.00215444	0.00418216	0.00213332	0.00175313	0.00775177	0.00223893	0.00196435	0.00198547
k__Bacteria;p__Firmicutes;c__Bacilli;o__Lactobacillales;f__Carnobacteriaceae;	0.00202771	0.00073927	0.00986397	0.00111947	0.000570294	0.000992734	0.00147854	0.000929368	0.00240791	0.00162639	0.000760392	0.000866002
k__Bacteria;p__Proteobacteria;c__Alphaproteobacteria;o__Sphingomonadales;f__Sphingomonadaceae;	0.000359074	0.00095049	0.000380196	0.00935705	0.000295708	0.000992734	0.00031683	0.000147854	0.00251352	0.000274586	0.000232342	0.000443562
k__Bacteria;p__Actinobacteria;c__unidentified_Actinobacteria;o__Micrococcales;f__Micrococcaceae;	0.00257688	0.00135181	0.00908246	0.00344289	0.00103498	0.00160527	0.0010561	0.00111947	0.00299932	0.00111947	0.0010561	0.000802636
k__Bacteria;p__Actinobacteria;c__unidentified_Actinobacteria;o__Bifidobacteriales;f__Bifidobacteriaceae;	0.00198547	0.00893461	0.000443562	0.000126732	6.3366e-05	0.000802636	8.4488e-05	0.00010561	0.000190098	0	8.4488e-05	0.00010561
k__Bacteria;p__Actinobacteria;c__unidentified_Actinobacteria;o__Micrococcales;f__Dermabacteraceae;	0.00891348	0.000823758	6.3366e-05	0.000147854	0	0	0	2.1122e-05	4.2244e-05	2.1122e-05	4.2244e-05	0
k__Bacteria;p__Proteobacteria;c__Deltaproteobacteria;o__Desulfovibrionales;f__Desulfovibrionaceae;	0.00449899	0.00162639	0.00340064	0.00587192	0.00126732	0.00287259	0.00610426	0.00492143	0.00255576	0.00255576	0.00344289	0.00857553
k__Bacteria;p__Firmicutes;c__unidentified_Firmicutes;o__Erysipelotrichales;f__Erysipelotrichaceae;	0	0.00838543	0	0	0	0	0	0	4.2244e-05	0	0	0
k__Bacteria;p__Actinobacteria;c__unidentified_Actinobacteria;o__Propionibacteriales;f__Nocardioidaceae;	0.00238679	0.00128844	0.00280923	0.00775177	0.00139405	0.0021122	0.00171088	0.00109834	0.00198547	0.00154191	0.00141517	0.00158415
k__Bacteria;p__Deferribacteres;c__unidentified_Deferribacteres;o__Deferribacterales;f__Deferribacteraceae;	0.0024924	0.00128844	0.00120395	0.00768841	0.00352737	0.00232342	0.000781514	0.000802636	0.00107722	0.00198547	0.00135181	0.0021122
k__Bacteria;p__Proteobacteria;c__Betaproteobacteria;o__Burkholderiales;f__Alcaligenaceae;	0.00052805	0.0035485	0.000612538	0.00764616	0.000464684	0.000887124	0.00133069	0.000485806	0.000781514	0.000359074	0.000549172	0.000654782
k__Bacteria;p__Proteobacteria;c__Alphaproteobacteria;o__Rhizobiales;f__Bradyrhizobiaceae;	0	2.1122e-05	0	8.4488e-05	0	0.00707587	0	0	2.1122e-05	0	0	2.1122e-05
k__Bacteria;p__Saccharibacteria;c__unidentified_Saccharibacteria;o__unidentified_Saccharibacteria;f__unidentified_Saccharibacteria;	0.00052805	0.00042244	0.00629436	0.00128844	0.00031683	0.00073927	0.00637884	0.000485806	0.00103498	0.00073927	0.000823758	0.00158415
k__Bacteria;p__Actinobacteria;c__unidentified_Actinobacteria;o__Corynebacteriales;f__Corynebacteriaceae;	0.00629436	0.000675904	0.000168976	0.000190098	0	0.000190098	2.1122e-05	6.3366e-05	0.000570294	4.2244e-05	6.3366e-05	0
k__Bacteria;p__Proteobacteria;c__Gammaproteobacteria;o__Alteromonadales;f__Shewanellaceae;	0	0.000929368	0.000126732	0	0	0.00618875	0	0	0.00348513	0	0	0
k__Bacteria;p__Actinobacteria;c__Nitriliruptoria;o__Euzebyales;f__Euzebyaceae;	0.00247127	0.00141517	0.00194322	0.0059564	0.0014363	0.00217557	0.00181649	0.00133069	0.0019221	0.00137293	0.00154191	0.00162639
k__Bacteria;p__Actinobacteria;c__Coriobacteriia;o__Coriobacteriales;f__Coriobacteriaceae;	0.00413991	0.00306269	0.00574518	0.00302045	0.00063366	0.00133069	0.00135181	0.00183761	0.00139405	0.000760392	0.00162639	0.0023023
k__Bacteria;p__Proteobacteria;c__Gammaproteobacteria;o__Xanthomonadales;f__Xanthomonadaceae;	0.00175313	0.00158415	0.00204883	0.00283035	0.00122508	0.00327391	0.00147854	0.00137293	0.00559733	0.00111947	0.00130956	0.00109834
k__Bacteria;p__Bacteroidetes;c__Cytophagia;o__Cytophagales;f__Cytophagaceae;	0.000126732	0.00010561	0.000337952	0.00536499	0.000232342	0.000295708	0.000253464	0.000295708	0.000485806	0.00010561	0.00021122	0.000232342
k__Bacteria;p__Actinobacteria;c__unidentified_Actinobacteria;o__Micrococcales;f__Brevibacteriaceae;	0.00492143	0.000591416	4.2244e-05	0	4.2244e-05	0	0	0	6.3366e-05	0	0	4.2244e-05
k__Bacteria;p__Actinobacteria;c__unidentified_Actinobacteria;o__Actinomycetales;f__Actinomycetaceae;	0.00137293	0.000675904	0.00466796	0.00177425	0.000506928	0.00101386	0.000697026	0.000612538	0.0024924	0.000591416	0.000485806	0.000549172
k__Bacteria;p__Proteobacteria;c__Epsilonproteobacteria;o__Campylobacterales;f__Campylobacteraceae;	0.000126732	0.000401318	0.00413991	0.000359074	0.00010561	0.000823758	0.000232342	0.000126732	0.00190098	8.4488e-05	0.000126732	0.000190098
k__Bacteria;p__Proteobacteria;c__Alphaproteobacteria;o__Rhizobiales;f__Methylobacteriaceae;	0	0	2.1122e-05	0.000380196	0	0.00411879	0	0	0.000168976	0	0.000126732	0.00010561
k__Bacteria;p__Gemmatimonadetes;c__unidentified_Gemmatimonadetes;o__unidentified_Gemmatimonadetes;f__S0134_terrestrial_group;	8.4488e-05	4.2244e-05	0.000168976	0.00405542	2.1122e-05	0.000126732	8.4488e-05	4.2244e-05	0.000147854	0.00010561	2.1122e-05	8.4488e-05
k__Bacteria;p__Firmicutes;c__Clostridia;o__Clostridiales;f__Family_XI;	0.000190098	4.2244e-05	0.00392869	0.00010561	4.2244e-05	0.00010561	6.3366e-05	0	0.000697026	0.00010561	2.1122e-05	6.3366e-05
k__Bacteria;p__Firmicutes;c__Bacilli;o__Bacillales;f__Bacillaceae;	0.00164752	0.00042244	0.000887124	0.00388645	0.000401318	0.000591416	0.000337952	0.000380196	0.000929368	0.000506928	0.00031683	0.000401318
k__Bacteria;p__Actinobacteria;c__Acidimicrobiia;o__Acidimicrobiales;f__OM1_clade;	0.00177425	0.00103498	0.00190098	0.00388645	0.00109834	0.00137293	0.00133069	0.0012462	0.00137293	0.000929368	0.00114059	0.00130956
k__Bacteria;p__Fusobacteria;c__Fusobacteriia;o__Fusobacteriales;f__Leptotrichiaceae;	8.4488e-05	6.3366e-05	0.0038442	0.00021122	0	0.00021122	0.000190098	6.3366e-05	0.00162639	0.000126732	2.1122e-05	8.4488e-05
k__Bacteria;p__Proteobacteria;c__Alphaproteobacteria;o__Rhodobacterales;f__Rhodobacteraceae;	0.00120395	0.000908246	0.00114059	0.00369635	0.000781514	0.00175313	0.0012462	0.000887124	0.0012462	0.000485806	0.000760392	0.00101386
k__Bacteria;p__Proteobacteria;c__Alphaproteobacteria;o__Sphingomonadales;f__JG34-KF-161;	8.4488e-05	8.4488e-05	8.4488e-05	0.00361186	6.3366e-05	0.000126732	4.2244e-05	6.3366e-05	0.00010561	2.1122e-05	2.1122e-05	8.4488e-05
k__Bacteria;p__Firmicutes;c__Clostridia;o__Clostridiales;f__Family_XIII;	0.00116171	0.00135181	0.00356962	0.00084488	0.000675904	0.000887124	0.00130956	0.00107722	0.00331615	0.000760392	0.000675904	0.00103498
k__Bacteria;p__Actinobacteria;c__Thermoleophilia;o__Solirubrobacterales;f__0319-6M6;	0.000147854	0.000126732	6.3366e-05	0.00348513	6.3366e-05	0.00010561	0.000232342	0.00010561	0.000232342	0.000126732	0.000190098	0.000126732
k__Bacteria;p__Tenericutes;c__Mollicutes;o__Anaeroplasmatales;f__Anaeroplasmataceae;	0.00114059	0.000781514	0.000802636	0.000781514	0.000654782	0.000992734	0.000506928	0.000464684	0.00318942	0.00259801	0.0014363	0.00344289
k__Bacteria;p__Firmicutes;c__Clostridia;o__Clostridiales;f__Peptostreptococcaceae;	0.00135181	0.00107722	0.00342176	0.00010561	0.000126732	0.000401318	2.1122e-05	2.1122e-05	0.00156303	8.4488e-05	0.000126732	0.000190098
k__Bacteria;p__Proteobacteria;c__Alphaproteobacteria;o__Sphingomonadales;f__Erythrobacteraceae;	0.000232342	0.000168976	0.000274586	0.0031683	0.000168976	0.00052805	0.000274586	0.000126732	0.000591416	0.000190098	0.00021122	0.000253464
k__Bacteria;p__Proteobacteria;c__Betaproteobacteria;o__Burkholderiales;f__Burkholderiaceae;	0.00031683	0.000549172	0.00217557	0.000570294	8.4488e-05	0.000443562	0.000147854	0.000126732	0.00299932	0.000147854	0.000126732	0.000274586
k__Bacteria;p__Proteobacteria;c__Alphaproteobacteria;o__Rhizobiales;f__JG34-KF-361;	4.2244e-05	0	0	0.0029782	4.2244e-05	4.2244e-05	0	0	6.3366e-05	6.3366e-05	0	0
k__Bacteria;p__Proteobacteria;c__Gammaproteobacteria;o__Enterobacteriales;f__Enterobacteriaceae;	0.000718148	0.00213332	0.00010561	0.00010561	0	0.00266137	0	2.1122e-05	0.00130956	0	2.1122e-05	4.2244e-05
k__Bacteria;p__Proteobacteria;c__Alphaproteobacteria;o__Rhodospirillales;f__Rhodospirillaceae;	0.00120395	0.000802636	0.000908246	0.00266137	0.00073927	0.00156303	0.00107722	0.000675904	0.00149966	0.00116171	0.000908246	0.000781514
k__Bacteria;p__Proteobacteria;c__Gammaproteobacteria;o__Pseudomonadales;f__Moraxellaceae;	0	0.000232342	0.000168976	6.3366e-05	4.2244e-05	0.00122508	0.00010561	0.000126732	0.00259801	0	6.3366e-05	0
k__Bacteria;p__Actinobacteria;c__Rubrobacteria;o__Rubrobacterales;f__Rubrobacteriaceae;	0.000401318	0.000253464	0.00042244	0.00236566	0.000253464	0.000485806	0.000232342	0.000190098	0.00031683	0.000168976	0.000295708	0.000295708
k__Bacteria;p__Proteobacteria;c__Gammaproteobacteria;o__Alteromonadales;f__Alteromonadaceae;	0.00147854	0.00118283	0.001732	0.00234454	0.00109834	0.00156303	0.00122508	0.00103498	0.00168976	0.000992734	0.00118283	0.00122508
k__Bacteria;p__Bacteroidetes;c__Sphingobacteriia;o__Sphingobacteriales;f__Chitinophagaceae;	0	0.00010561	0.00010561	0.00226005	4.2244e-05	0.000464684	4.2244e-05	0	0.000147854	0.000168976	0	4.2244e-05
k__Bacteria;p__Actinobacteria;c__Nitriliruptoria;o__Nitriliruptorales;f__Nitriliruptoraceae;	0.00126732	0.000887124	0.00152078	0.00226005	0.000591416	0.000760392	0.000887124	0.000464684	0.00114059	0.00063366	0.000697026	0.000802636
k__Bacteria;p__Deinococcus-Thermus;c__Deinococci;o__Thermales;f__Thermaceae;	0	2.1122e-05	0	0	0	0	0	0	0.00223893	0	0	0
k__Bacteria;p__Planctomycetes;c__Planctomycetacia;o__Planctomycetales;f__Planctomycetaceae;	4.2244e-05	4.2244e-05	0	0.00219669	4.2244e-05	6.3366e-05	2.1122e-05	0	0	2.1122e-05	2.1122e-05	4.2244e-05
k__Bacteria;p__Firmicutes;c__Clostridia;o__Clostridiales;f__Christensenellaceae;	0.00219669	0.00179537	0.000274586	0.000591416	0.00052805	0.000697026	0.000549172	0.000760392	0.000464684	0.000380196	0.000591416	0.000401318
k__Bacteria;p__Proteobacteria;c__Betaproteobacteria;o__Burkholderiales;f__Comamonadaceae;	8.4488e-05	0.00010561	0.000126732	0.000654782	6.3366e-05	0.00107722	0.00010561	0.00010561	0.00217557	0.00010561	0.00010561	8.4488e-05
k__Bacteria;p__Gemmatimonadetes;c__unidentified_Gemmatimonadetes;o__Gemmatimonadales;f__Gemmatimonadaceae;	2.1122e-05	2.1122e-05	6.3366e-05	0.00213332	4.2244e-05	0.000485806	0.000126732	0	0.000147854	2.1122e-05	0.000168976	0
k__Bacteria;p__Actinobacteria;c__unidentified_Actinobacteria;o__Pseudonocardiales;f__Pseudonocardiaceae;	0.000675904	0.00042244	0.000591416	0.00213332	0.000253464	0.000697026	0.000380196	0.000190098	0.00063366	0.000380196	0.000570294	0.000570294
k__Bacteria;p__Bacteroidetes;c__Cytophagia;o__Order_II;f__Rhodothermaceae;	0.000359074	6.3366e-05	0.000232342	0.00206996	0.000147854	0.000274586	0.00031683	0.000253464	0.000401318	0.00010561	0.000253464	0.000359074
k__Bacteria;p__Proteobacteria;c__Alphaproteobacteria;o__Rhizobiales;f__Hyphomicrobiaceae;	0.000147854	8.4488e-05	0.000253464	0.00206996	6.3366e-05	0.000190098	4.2244e-05	0	0.000190098	4.2244e-05	0.00010561	6.3366e-05
k__Bacteria;p__Firmicutes;c__Clostridia;o__Clostridiales;f__Peptococcaceae;	0.00101386	0.00052805	0.000718148	0.000591416	0.00095049	0.00095049	0.00198547	0.000675904	0.00103498	0.000908246	0.00145742	0.00107722
k__Bacteria;p__Firmicutes;c__Clostridia;o__Clostridiales;f__Clostridiaceae_1;	0	0.000253464	0.0019221	4.2244e-05	0	0.00122508	0	0	4.2244e-05	0	0	0
k__Bacteria;p__Proteobacteria;c__Alphaproteobacteria;o__Caulobacterales;f__Caulobacteraceae;	0.000190098	6.3366e-05	0.000253464	0.00166864	2.1122e-05	0.000295708	0.000126732	2.1122e-05	0.000232342	0.000126732	0.000147854	8.4488e-05
k__Bacteria;p__Proteobacteria;c__Alphaproteobacteria;o__Rhizobiales;f__DUNssu044;	0.00031683	0.000190098	0.000464684	0.00164752	0.000147854	0.00031683	0.000190098	0.000274586	0.000359074	0.000253464	0.000274586	0.000295708
k__Bacteria;p__Actinobacteria;c__unidentified_Actinobacteria;o__Frankiales;f__Geodermatophilaceae;	0.00010561	0.000190098	0.000126732	0.00162639	4.2244e-05	8.4488e-05	0.000190098	4.2244e-05	0.000147854	2.1122e-05	2.1122e-05	0.00010561
k__Bacteria;p__Spirochaetes;c__unidentified_Spirochaetes;o__Spirochaetales;f__Spirochaetaceae;	0.000232342	0.00021122	0.00160527	0.000506928	0.00010561	0.000147854	8.4488e-05	0.000126732	0.00101386	0.000126732	0.000147854	0.000126732
k__Bacteria;p__Tenericutes;c__Mollicutes;o__Mycoplasmatales;f__Mycoplasmataceae;	0.000295708	0.000401318	0.00063366	0.000168976	0.00021122	0.000401318	0.000718148	0.00084488	0.00158415	0.00147854	0.00042244	0.000190098
k__Bacteria;p__Firmicutes;c__Bacilli;o__Lactobacillales;f__Aerococcaceae;	0.00149966	0.000168976	0.000232342	0.000232342	0	0.000126732	0.00010561	6.3366e-05	0.000190098	8.4488e-05	0.00021122	4.2244e-05
k__Bacteria;p__Proteobacteria;c__Gammaproteobacteria;o__Pseudomonadales;f__Pseudomonadaceae;	6.3366e-05	2.1122e-05	0.000190098	0.000147854	8.4488e-05	0.000718148	4.2244e-05	6.3366e-05	0.00145742	0	4.2244e-05	8.4488e-05
k__Bacteria;p__Actinobacteria;c__Thermoleophilia;o__Solirubrobacterales;f__480-2;	0.000126732	0.000168976	0.000168976	0.00139405	8.4488e-05	0.000168976	0.00010561	8.4488e-05	8.4488e-05	0.00010561	0.000126732	0.000274586
k__Bacteria;p__Proteobacteria;c__Alphaproteobacteria;o__Rhodospirillales;f__MSB-1E8;	0	0	4.2244e-05	0.00135181	0	2.1122e-05	2.1122e-05	0	2.1122e-05	0	0	0.000126732
k__Bacteria;p__Actinobacteria;c__unidentified_Actinobacteria;o__Corynebacteriales;f__Dietziaceae;	0.00109834	0.000126732	8.4488e-05	8.4488e-05	2.1122e-05	6.3366e-05	0.000126732	0	4.2244e-05	4.2244e-05	0	8.4488e-05
k__Bacteria;p__Actinobacteria;c__Thermoleophilia;o__Solirubrobacterales;f__Solirubrobacteraceae;	8.4488e-05	4.2244e-05	6.3366e-05	0.00109834	0	2.1122e-05	0	0	2.1122e-05	2.1122e-05	4.2244e-05	0
k__Bacteria;p__Proteobacteria;c__Alphaproteobacteria;o__Rhizobiales;f__Rhodobiaceae;	0.00052805	0.000168976	0.000612538	0.00107722	0.000337952	0.00031683	0.000401318	0.000295708	0.000337952	0.000190098	0.000253464	0.000380196
k__Bacteria;p__Actinobacteria;c__Thermoleophilia;o__Solirubrobacterales;f__Patulibacteraceae;	0.000126732	6.3366e-05	0.000147854	0.0010561	4.2244e-05	0.000190098	0	0.00010561	6.3366e-05	8.4488e-05	0.00010561	8.4488e-05
k__Bacteria;p__Proteobacteria;c__Betaproteobacteria;o__Nitrosomonadales;f__Nitrosomonadaceae;	0.000147854	0.00010561	2.1122e-05	0.00103498	0.000126732	0.00031683	0.000168976	0	0.000337952	6.3366e-05	0.00010561	8.4488e-05
k__Bacteria;p__Proteobacteria;c__Alphaproteobacteria;o__Sphingomonadales;f__Ellin6055;	2.1122e-05	2.1122e-05	2.1122e-05	0.00103498	4.2244e-05	0.000126732	6.3366e-05	0	0	2.1122e-05	4.2244e-05	6.3366e-05
k__Bacteria;p__Bacteroidetes;c__Cytophagia;o__Cytophagales;f__Cyclobacteriaceae;	0.000232342	0.000295708	0.000380196	0.00101386	0.000168976	0.000147854	0.000190098	0.00010561	0.000168976	0.00021122	0.00010561	8.4488e-05
k__Bacteria;p__Bacteroidetes;c__Cytophagia;o__Order_III;f__unidentified_Order_III;	0.00101386	0.00063366	0.000929368	0.000992734	0.000549172	0.000971612	0.000654782	0.000612538	0.000802636	0.000718148	0.000654782	0.000760392
k__Bacteria;p__Actinobacteria;c__unidentified_Actinobacteria;o__Corynebacteriales;f__Mycobacteriaceae;	0.000295708	0.000126732	0.000232342	0.000971612	4.2244e-05	0.000274586	0.00010561	6.3366e-05	0.000147854	0.000190098	0.000168976	0.00010561
k__Bacteria;p__Bacteroidetes;c__Sphingobacteriia;o__Sphingobacteriales;f__Sphingobacteriaceae;	0.000675904	0.000781514	0.000760392	0.000887124	0.000591416	0.00095049	0.000823758	0.000929368	0.000823758	0.000612538	0.00095049	0.000675904
k__Bacteria;p__Actinobacteria;c__Acidimicrobiia;o__Acidimicrobiales;f__Iamiaceae;	8.4488e-05	0.00010561	4.2244e-05	0.000908246	4.2244e-05	6.3366e-05	6.3366e-05	2.1122e-05	4.2244e-05	4.2244e-05	0.00010561	0.00010561
k__Bacteria;p__Bacteroidetes;c__Cytophagia;o__Cytophagales;f__Flammeovirgaceae;	0.00031683	0.000443562	0.000464684	0.000781514	0.00021122	0.000464684	0.000337952	0.00042244	0.00042244	0.000443562	0.000337952	0.000485806
k__Bacteria;p__Actinobacteria;c__unidentified_Actinobacteria;o__Micrococcales;f__Promicromonosporaceae;	0.000760392	0.000401318	0.000591416	0.000781514	0.000190098	0.00042244	0.00021122	0.000295708	0.000443562	0.00031683	0.000232342	0.000401318
k__Bacteria;p__Verrucomicrobia;c__Spartobacteria;o__Chthoniobacterales;f__Chthoniobacteraceae;	0	0	0	0.000781514	0	0	0	0	0	0	0	0
k__Bacteria;p__Actinobacteria;c__unidentified_Actinobacteria;o__Streptomycetales;f__Streptomycetaceae;	0.00031683	0.000147854	0.000295708	0.000718148	0.00021122	0.000190098	0.000253464	6.3366e-05	0.000274586	0.000232342	0.00021122	0.00031683
k__Bacteria;p__Proteobacteria;c__Gammaproteobacteria;o__Xanthomonadales;f__JTB255_marine_benthic_group;	0.000295708	0.00031683	8.4488e-05	0.000718148	0.000168976	0.000253464	0.00010561	0.00021122	0.00021122	0.000126732	0.00010561	0.000274586
k__Bacteria;p__Acidobacteria;c__unidentified_Acidobacteria;o__Subgroup_4;f__unidentified_Acidobacteria;	0	0	0	0.000697026	0	0	0	0	2.1122e-05	0	0	0
k__Bacteria;p__Actinobacteria;c__unidentified_Actinobacteria;o__Micrococcales;f__Cellulomonadaceae;	0	0	0	0.000654782	2.1122e-05	2.1122e-05	2.1122e-05	0	0	4.2244e-05	0	0
k__Bacteria;p__Actinobacteria;c__unidentified_Actinobacteria;o__Micrococcales;f__Microbacteriaceae;	0.00010561	0.000253464	0	0.000612538	0	6.3366e-05	6.3366e-05	6.3366e-05	0.00031683	8.4488e-05	4.2244e-05	6.3366e-05
k__Bacteria;p__Actinobacteria;c__Thermoleophilia;o__Solirubrobacterales;f__FFCH13075;	4.2244e-05	0	0.000126732	0.000612538	4.2244e-05	2.1122e-05	8.4488e-05	2.1122e-05	8.4488e-05	2.1122e-05	4.2244e-05	0
k__Bacteria;p__Actinobacteria;c__Thermoleophilia;o__Solirubrobacterales;f__288-2;	0	0	0	0.000612538	0	6.3366e-05	0	0	0	0	0	0
k__Bacteria;p__Firmicutes;c__Bacilli;o__Bacillales;f__Paenibacillaceae;	8.4488e-05	2.1122e-05	4.2244e-05	0.000570294	0.00010561	0.00010561	0	4.2244e-05	0.000591416	0	0	2.1122e-05
k__Bacteria;p__Proteobacteria;c__Gammaproteobacteria;o__Xanthomonadales;f__unidentified_Xanthomonadales;	4.2244e-05	0	0	0.000591416	0	0.000168976	0.000232342	0	2.1122e-05	0	6.3366e-05	4.2244e-05
k__Bacteria;p__Tenericutes;c__Mollicutes;o__Mollicutes_RF9;f__unidentified_Mollicutes_RF9;	0	0	0.000549172	4.2244e-05	0	0	4.2244e-05	0	0	0	0	0
k__Bacteria;p__Actinobacteria;c__Thermoleophilia;o__Solirubrobacterales;f__Elev-16S-1332;	0.000126732	0	4.2244e-05	0.000549172	8.4488e-05	0	6.3366e-05	0	0	0	2.1122e-05	4.2244e-05
k__Bacteria;p__Actinobacteria;c__unidentified_Actinobacteria;o__Glycomycetales;f__Glycomycetaceae;	0.000401318	0.000147854	0.000464684	0.000549172	0.000337952	0.000232342	0.00021122	0.000168976	0.000295708	0.00031683	0.000168976	0.000337952
k__Bacteria;p__Proteobacteria;c__Alphaproteobacteria;o__Rhizobiales;f__AKYG1088;	0	2.1122e-05	0	0.00052805	0	6.3366e-05	2.1122e-05	2.1122e-05	2.1122e-05	0	0	0
k__Bacteria;p__Proteobacteria;c__Gammaproteobacteria;o__Thiotrichales;f__Thiotrichaceae;	0.000295708	8.4488e-05	0.000232342	0.00052805	0.000253464	0.00021122	0.000274586	0.000232342	0.000168976	0.000168976	0.000147854	0.000147854
k__Bacteria;p__Actinobacteria;c__unidentified_Actinobacteria;o__Micrococcales;f__Intrasporangiaceae;	0.00031683	0.000147854	0.000253464	0.00042244	8.4488e-05	0.000506928	0.000147854	4.2244e-05	0.000380196	0.000126732	0.000147854	6.3366e-05
k__Bacteria;p__Proteobacteria;c__Alphaproteobacteria;o__Rhizobiales;f__Phyllobacteriaceae;	0.000253464	6.3366e-05	0.000232342	0.000485806	6.3366e-05	0.000190098	0.00010561	0	0.000126732	0.000168976	6.3366e-05	0.00010561
k__Bacteria;p__Actinobacteria;c__Thermoleophilia;o__Gaiellales;f__Gaiellaceae;	2.1122e-05	0	2.1122e-05	0.000464684	0	0.000147854	0	0	0	0	0	0
k__Bacteria;p__Acidobacteria;c__Holophagae;o__Subgroup_10;f__ABS-19;	0	0	0	0.000464684	0	0.000147854	0	0	6.3366e-05	0	0	0
k__Bacteria;p__Proteobacteria;c__Betaproteobacteria;o__Methylophilales;f__Methylophilaceae;	2.1122e-05	0	0	0	0	0.000401318	0	0	0	0	0	0
k__Bacteria;p__Actinobacteria;c__Acidimicrobiia;o__Acidimicrobiales;f__Acidimicrobiaceae;	2.1122e-05	0	4.2244e-05	0.000380196	0	4.2244e-05	4.2244e-05	0	2.1122e-05	4.2244e-05	0	0
k__Bacteria;p__Firmicutes;c__unidentified_Firmicutes;o__Clostridiales;f__Family_XIII;	2.1122e-05	0.000147854	0.000359074	0.00010561	2.1122e-05	6.3366e-05	4.2244e-05	4.2244e-05	0.000126732	0	6.3366e-05	0
k__Bacteria;p__Proteobacteria;c__Betaproteobacteria;o__Hydrogenophilales;f__Hydrogenophilaceae;	2.1122e-05	2.1122e-05	0	2.1122e-05	0	0.000359074	0	0	0	0	2.1122e-05	0
k__Bacteria;p__Proteobacteria;c__Gammaproteobacteria;o__Oceanospirillales;f__Alcanivoracaceae;	0.000274586	0.000168976	0.000274586	0.000359074	6.3366e-05	0.000232342	0.000253464	0.00021122	0.000337952	0.00010561	0.000168976	0.000190098
k__Bacteria;p__Cyanobacteria;c__Chloroplast;o__unidentified_Chloroplast;f__unidentified_Chloroplast;	4.2244e-05	2.1122e-05	0	0	2.1122e-05	0.000359074	0	2.1122e-05	2.1122e-05	2.1122e-05	2.1122e-05	6.3366e-05
k__Bacteria;p__Proteobacteria;c__Deltaproteobacteria;o__Myxococcales;f__Haliangiaceae;	8.4488e-05	6.3366e-05	0.00010561	0.000337952	2.1122e-05	0.000190098	0	6.3366e-05	8.4488e-05	0	0.000147854	8.4488e-05
k__Bacteria;p__Proteobacteria;c__Alphaproteobacteria;o__Rhodospirillales;f__Acetobacteraceae;	0	0	0	0.000337952	0	2.1122e-05	0	0	0	0	4.2244e-05	2.1122e-05
k__Bacteria;p__Actinobacteria;c__Thermoleophilia;o__Gaiellales;f__unidentified_Gaiellales;	8.4488e-05	6.3366e-05	6.3366e-05	0.00031683	4.2244e-05	6.3366e-05	8.4488e-05	8.4488e-05	6.3366e-05	0	4.2244e-05	8.4488e-05
k__Bacteria;p__Deinococcus-Thermus;c__Deinococci;o__Deinococcales;f__Trueperaceae;	4.2244e-05	0.000147854	0.000168976	0.00031683	0.00010561	0.000147854	0.000168976	0.000126732	6.3366e-05	0	8.4488e-05	6.3366e-05
k__Bacteria;p__Proteobacteria;c__Deltaproteobacteria;o__Desulfuromonadales;f__GR-WP33-58;	0.00010561	0.000147854	0.000253464	0.000295708	2.1122e-05	0.000168976	4.2244e-05	6.3366e-05	0.00010561	4.2244e-05	4.2244e-05	8.4488e-05
k__Bacteria;p__Acidobacteria;c__unidentified_Acidobacteria;o__Subgroup_3;f__unidentified_Acidobacteria;	0	0	2.1122e-05	0.00021122	0	0.000295708	2.1122e-05	0	0	0	0	0
k__Bacteria;p__Proteobacteria;c__SK259;o__unidentified_SK259;f__unidentified_SK259;	2.1122e-05	0	0	0.000295708	0	0	4.2244e-05	0	0	0	4.2244e-05	6.3366e-05
k__Bacteria;p__Proteobacteria;c__Gammaproteobacteria;o__Cardiobacteriales;f__Cardiobacteriaceae;	8.4488e-05	8.4488e-05	0.000295708	0.000126732	4.2244e-05	0.000126732	0.00010561	6.3366e-05	0.00021122	8.4488e-05	8.4488e-05	4.2244e-05
k__Bacteria;p__Gemmatimonadetes;c__unidentified_Gemmatimonadetes;o__unidentified_Gemmatimonadetes;f__PAUC43f_marine_benthic_group;	0.000190098	0.000126732	0.000274586	0.000168976	8.4488e-05	0.000147854	0.000147854	0.000126732	6.3366e-05	4.2244e-05	2.1122e-05	0.00010561
k__Bacteria;p__Bacteroidetes;c__Flavobacteriia;o__Flavobacteriales;f__Cryomorphaceae;	8.4488e-05	0.000274586	0.000190098	0.000190098	8.4488e-05	0.000147854	0.000190098	0.000168976	6.3366e-05	0.00010561	8.4488e-05	0.000126732
k__Bacteria;p__Proteobacteria;c__Gammaproteobacteria;o__Orbales;f__Orbaceae;	0	0	0	0	0	0.000274586	0	0	0	0	0	0
k__Bacteria;p__Proteobacteria;c__Alphaproteobacteria;o__Rhizobiales;f__Rhizobiaceae;	0	2.1122e-05	2.1122e-05	0.000274586	0	0.000190098	0	0	0.000126732	0	0	0
k__Bacteria;p__Proteobacteria;c__Gammaproteobacteria;o__Cellvibrionales;f__Cellvibrionaceae;	0.000190098	0.000274586	0.000126732	0.000274586	0.000274586	0.000253464	0.000147854	0.000168976	0.000232342	6.3366e-05	0.000126732	0.000190098
k__Bacteria;p__Synergistetes;c__Synergistia;o__Synergistales;f__Synergistaceae;	4.2244e-05	0.000126732	0.000190098	0.000253464	4.2244e-05	0.000168976	4.2244e-05	0	0.000190098	4.2244e-05	2.1122e-05	6.3366e-05
k__Bacteria;p__Actinobacteria;c__unidentified_Actinobacteria;o__Streptosporangiales;f__Nocardiopsaceae;	0.000126732	2.1122e-05	0.000147854	0.000253464	4.2244e-05	4.2244e-05	4.2244e-05	8.4488e-05	4.2244e-05	6.3366e-05	6.3366e-05	0.00010561
k__Bacteria;p__Actinobacteria;c__unidentified_Actinobacteria;o__Propionibacteriales;f__Propionibacteriaceae;	4.2244e-05	8.4488e-05	6.3366e-05	0.00021122	4.2244e-05	0.000232342	4.2244e-05	4.2244e-05	0.000253464	4.2244e-05	8.4488e-05	4.2244e-05
k__Bacteria;p__Bacteroidetes;c__Bacteroidia;o__Bacteroidales;f__Bacteroidales_BS11_gut_group;	6.3366e-05	2.1122e-05	0.00010561	0.000190098	0.000126732	0.000232342	8.4488e-05	0.000147854	0.000232342	0.000147854	0.00010561	6.3366e-05
k__Bacteria;p__Firmicutes;c__Bacilli;o__Bacillales;f__Planococcaceae;	8.4488e-05	0	0	0.000232342	0	2.1122e-05	8.4488e-05	6.3366e-05	8.4488e-05	2.1122e-05	2.1122e-05	0
k__Bacteria;p__Spirochaetes;c__unidentified_Spirochaetes;o__Spirochaetales;f__Brachyspiraceae;	2.1122e-05	6.3366e-05	4.2244e-05	0.000232342	4.2244e-05	0	2.1122e-05	0	4.2244e-05	2.1122e-05	0.000168976	0.000126732
k__Bacteria;p__Nitrospirae;c__Nitrospira;o__Nitrospirales;f__Nitrospiraceae;	0.00010561	0.00010561	6.3366e-05	0.000232342	0	8.4488e-05	8.4488e-05	2.1122e-05	2.1122e-05	0	4.2244e-05	2.1122e-05
k__Bacteria;p__Proteobacteria;c__Gammaproteobacteria;o__Aeromonadales;f__Aeromonadaceae;	0	0	0	2.1122e-05	2.1122e-05	0.00021122	0	0	8.4488e-05	0	4.2244e-05	2.1122e-05
k__Bacteria;p__Proteobacteria;c__Deltaproteobacteria;o__Bdellovibrionales;f__Bacteriovoracaceae;	4.2244e-05	0	4.2244e-05	0.00021122	0	4.2244e-05	0	0	0.00010561	2.1122e-05	2.1122e-05	2.1122e-05
k__Bacteria;p__Actinobacteria;c__unidentified_Actinobacteria;o__Corynebacteriales;f__Nocardiaceae;	8.4488e-05	8.4488e-05	6.3366e-05	0.00021122	2.1122e-05	6.3366e-05	6.3366e-05	2.1122e-05	4.2244e-05	0.00010561	8.4488e-05	6.3366e-05
k__Bacteria;p__Actinobacteria;c__unidentified_Actinobacteria;o__Micromonosporales;f__Micromonosporaceae;	0.00010561	2.1122e-05	2.1122e-05	0.000190098	0	4.2244e-05	8.4488e-05	8.4488e-05	4.2244e-05	4.2244e-05	8.4488e-05	6.3366e-05
k__Bacteria;p__Firmicutes;c__Negativicutes;o__Selenomonadales;f__Acidaminococcaceae;	0	0.000190098	2.1122e-05	2.1122e-05	0	2.1122e-05	0	4.2244e-05	0	2.1122e-05	2.1122e-05	0
k__Bacteria;p__Proteobacteria;c__Betaproteobacteria;o__Burkholderiales;f__Oxalobacteraceae;	0	2.1122e-05	2.1122e-05	2.1122e-05	0	0.000190098	0	0	0.00010561	0	0	6.3366e-05
k__Bacteria;p__Proteobacteria;c__Alphaproteobacteria;o__Caulobacterales;f__Hyphomonadaceae;	0	0	0	0.000190098	0	0	0	0	0	2.1122e-05	0	0
k__Bacteria;p__Proteobacteria;c__Gammaproteobacteria;o__unidentified_Gammaproteobacteria;f__unidentified_Gammaproteobacteria;	0.000126732	0.00010561	0.000147854	0.000190098	4.2244e-05	0.000190098	4.2244e-05	6.3366e-05	0.00010561	4.2244e-05	6.3366e-05	0.00010561
k__Bacteria;p__Bacteroidetes;c__Sphingobacteriia;o__Sphingobacteriales;f__Saprospiraceae;	0.000147854	0	0.000168976	0.000126732	0.000147854	0.000190098	6.3366e-05	0.00010561	4.2244e-05	6.3366e-05	0.00010561	0.00010561
k__Bacteria;p__Proteobacteria;c__Gammaproteobacteria;o__Acidithiobacillales;f__TX1A-55;	4.2244e-05	6.3366e-05	0	4.2244e-05	4.2244e-05	0.00010561	6.3366e-05	0	0.000190098	4.2244e-05	2.1122e-05	6.3366e-05
k__Bacteria;p__Chloroflexi;c__Chloroflexia;o__Kallotenuales;f__AKIW781;	0	0	0	0.000168976	0	4.2244e-05	2.1122e-05	6.3366e-05	8.4488e-05	0	0	0
k__Bacteria;p__Chlorobi;c__Chlorobia;o__Chlorobiales;f__OPB56;	0	0	0	0.000168976	0	0	0	0	0	0	0	0
k__Bacteria;p__Bacteroidetes;c__Sphingobacteriia;o__Sphingobacteriales;f__WCHB1-69;	0	0	4.2244e-05	0	0	0	0	0	0.000168976	2.1122e-05	0	0
k__Bacteria;p__Firmicutes;c__Bacilli;o__Lactobacillales;f__Leuconostocaceae;	2.1122e-05	0	0	0	0	0.000168976	0	0	0	0	0	0
k__Bacteria;p__Proteobacteria;c__Alphaproteobacteria;o__Rhizobiales;f__unidentified_Rhizobiales;	4.2244e-05	0	2.1122e-05	0.000168976	0	0.000168976	2.1122e-05	0	0	0	4.2244e-05	0
k__Bacteria;p__Proteobacteria;c__Betaproteobacteria;o__Rhodocyclales;f__Rhodocyclaceae;	0	0	0	0	0	0.000168976	0	0	0	0	0	0
k__Bacteria;p__Acidobacteria;c__unidentified_Acidobacteria;o__Subgroup_4;f__RB41;	0	0	0	0.000168976	0	4.2244e-05	0	0	2.1122e-05	0	0	0
k__Bacteria;p__Firmicutes;c__Bacilli;o__Bacillales;f__Alicyclobacillaceae;	0	0	0	0	0	0.000147854	0	0	0	0	0	0
k__Bacteria;p__Proteobacteria;c__Deltaproteobacteria;o__Desulfobacterales;f__Nitrospinaceae;	0	0	0	0.000147854	0	0	0	0	0	0	0	0
k__Bacteria;p__Proteobacteria;c__Alphaproteobacteria;o__Rhizobiales;f__Xanthobacteraceae;	0	0	0	0.000147854	0	8.4488e-05	0	4.2244e-05	0.000126732	0	0	0
k__Bacteria;p__Proteobacteria;c__Gammaproteobacteria;o__Aeromonadales;f__Succinivibrionaceae;	0	0	0	6.3366e-05	0	0	0	4.2244e-05	0.000147854	0	0	0
k__Bacteria;p__Nitrospirae;c__Nitrospira;o__Nitrospirales;f__0319-6A21;	0	0	0	0.000147854	0	0.000147854	0	0	2.1122e-05	0	0	0
k__Bacteria;p__Proteobacteria;c__Gammaproteobacteria;o__Cellvibrionales;f__Halieaceae;	8.4488e-05	2.1122e-05	2.1122e-05	2.1122e-05	4.2244e-05	0.000147854	6.3366e-05	4.2244e-05	8.4488e-05	2.1122e-05	0	4.2244e-05
k__Bacteria;p__Proteobacteria;c__Gammaproteobacteria;o__Legionellales;f__Coxiellaceae;	6.3366e-05	0	4.2244e-05	0.000147854	0	2.1122e-05	0	0	0	0	0	0
k__Bacteria;p__Proteobacteria;c__Alphaproteobacteria;o__Rhizobiales;f__KF-JG30-B3;	0	0	0	0.000147854	0	0	2.1122e-05	0	0	0	0	0
k__Bacteria;p__Firmicutes;c__Clostridia;o__Clostridiales;f__Defluviitaleaceae;	0.000147854	0.000147854	0.000126732	0	4.2244e-05	2.1122e-05	4.2244e-05	4.2244e-05	6.3366e-05	2.1122e-05	4.2244e-05	8.4488e-05
k__Bacteria;p__Verrucomicrobia;c__Spartobacteria;o__Chthoniobacterales;f__DA101_soil_group;	0	0	0	0.000147854	0	0	0	0	0	0	0	0
k__Bacteria;p__Verrucomicrobia;c__OPB35_soil_group;o__unidentified_OPB35_soil_group;f__unidentified_OPB35_soil_group;	0	0	0	0.000147854	0	0	0	0	4.2244e-05	0	0	0
k__Bacteria;p__Proteobacteria;c__Deltaproteobacteria;o__Myxococcales;f__BIrii41;	0	0	4.2244e-05	0.000126732	2.1122e-05	6.3366e-05	2.1122e-05	2.1122e-05	0	0	0	2.1122e-05
k__Bacteria;p__Proteobacteria;c__Gammaproteobacteria;o__Alteromonadales;f__Idiomarinaceae;	0.000126732	0	4.2244e-05	6.3366e-05	8.4488e-05	0	0	0	6.3366e-05	0	0	2.1122e-05
k__Bacteria;p__Proteobacteria;c__Alphaproteobacteria;o__Rhodospirillales;f__unidentified_Rhodospirillales;	0	0	0	0.000126732	0	2.1122e-05	2.1122e-05	0	0	0	0	0
k__Bacteria;p__Acidobacteria;c__unidentified_Acidobacteria;o__Acidobacteriales;f__Acidobacteriaceae_.Subgroup_1.;	0	0	0	0.000126732	0	8.4488e-05	0	0	0	0	0	0
k__Bacteria;p__Candidate_division_SR1;c__unidentified_Candidate_division_SR1;o__unidentified_Candidate_division_SR1;f__unidentified_Candidate_division_SR1;	8.4488e-05	0	0.000126732	4.2244e-05	0	4.2244e-05	0	4.2244e-05	4.2244e-05	2.1122e-05	0	2.1122e-05
k__Archaea;p__Euryarchaeota;c__Methanobacteria;o__Methanobacteriales;f__Methanobacteriaceae;	2.1122e-05	0	0	0	2.1122e-05	2.1122e-05	0	0	0	4.2244e-05	4.2244e-05	0.000126732
k__Bacteria;p__Proteobacteria;c__Gammaproteobacteria;o__Cellvibrionales;f__Microbulbiferaceae;	8.4488e-05	6.3366e-05	4.2244e-05	0.000126732	8.4488e-05	0.000126732	2.1122e-05	6.3366e-05	0.00010561	2.1122e-05	0.000126732	0.00010561
k__Bacteria;p__Proteobacteria;c__Gammaproteobacteria;o__Oceanospirillales;f__Oceanospirillaceae;	0.00010561	6.3366e-05	6.3366e-05	4.2244e-05	0	8.4488e-05	6.3366e-05	8.4488e-05	0.000126732	6.3366e-05	6.3366e-05	8.4488e-05
k__Bacteria;p__Proteobacteria;c__Gammaproteobacteria;o__Legionellales;f__Legionellaceae;	0	0	0	0	0	0	0	0	0.00010561	0	0	0
k__Bacteria;p__Bacteroidetes;c__Sphingobacteriia;o__Sphingobacteriales;f__FFCH9454;	0	0	0	0.00010561	0	0	0	0	0	0	0	0
k__Bacteria;p__Actinobacteria;c__Acidimicrobiia;o__Acidimicrobiales;f__Sva0996_marine_group;	4.2244e-05	0	0	0.00010561	0	0	0	0	2.1122e-05	6.3366e-05	0	0
k__Bacteria;p__Chloroflexi;c__Anaerolineae;o__Anaerolineales;f__Anaerolineaceae;	0	4.2244e-05	0	0	0	0	0	0	2.1122e-05	2.1122e-05	0	0.00010561
k__Bacteria;p__Actinobacteria;c__unidentified_Actinobacteria;o__Streptosporangiales;f__Thermomonosporaceae;	2.1122e-05	6.3366e-05	0	0.00010561	0	4.2244e-05	6.3366e-05	2.1122e-05	6.3366e-05	2.1122e-05	4.2244e-05	2.1122e-05
k__Bacteria;p__Lentisphaerae;c__Lentisphaeria;o__Victivallales;f__Victivallaceae;	0	0.00010561	0	0	0	0	0	0	0	0	0	0
k__Bacteria;p__Proteobacteria;c__Deltaproteobacteria;o__Myxococcales;f__Polyangiaceae;	0	0	0	0.00010561	0	0	0	0	0	0	0	0
k__Bacteria;p__Bacteroidetes;c__Cytophagia;o__Cytophagales;f__MWH-CFBk5;	0	0	2.1122e-05	0.00010561	0	2.1122e-05	0	2.1122e-05	0	0	0	0
k__Bacteria;p__Actinobacteria;c__unidentified_Actinobacteria;o__Kineosporiales;f__Kineosporiaceae;	4.2244e-05	6.3366e-05	4.2244e-05	8.4488e-05	2.1122e-05	0.00010561	0	6.3366e-05	2.1122e-05	0	2.1122e-05	2.1122e-05
k__Bacteria;p__Proteobacteria;c__Gammaproteobacteria;o__Salinisphaerales;f__Salinisphaeraceae;	0	4.2244e-05	6.3366e-05	2.1122e-05	2.1122e-05	2.1122e-05	6.3366e-05	0	2.1122e-05	0.00010561	0	4.2244e-05
k__Bacteria;p__Proteobacteria;c__Gammaproteobacteria;o__Chromatiales;f__Ectothiorhodospiraceae;	2.1122e-05	0	0.00010561	4.2244e-05	0	8.4488e-05	0	6.3366e-05	0	0	0	0
k__Bacteria;p__Bacteroidetes;c__Sphingobacteriia;o__Sphingobacteriales;f__NS11-12_marine_group;	0	2.1122e-05	0	4.2244e-05	0	0	0	8.4488e-05	0	0	2.1122e-05	0
k__Bacteria;p__Actinobacteria;c__unidentified_Actinobacteria;o__Micrococcales;f__Ruaniaceae;	8.4488e-05	0	2.1122e-05	0	0	0	0	0	0	4.2244e-05	0	0
k__Bacteria;p__Proteobacteria;c__Alphaproteobacteria;o__Rhodospirillales;f__KCM-B-15;	4.2244e-05	0	0	8.4488e-05	0	0	0	0	0	0	4.2244e-05	0
k__Bacteria;p__Proteobacteria;c__Gammaproteobacteria;o__Oceanospirillales;f__Saccharospirillaceae;	8.4488e-05	0	6.3366e-05	2.1122e-05	8.4488e-05	2.1122e-05	2.1122e-05	4.2244e-05	0	0	0	2.1122e-05
k__Bacteria;p__Proteobacteria;c__Gammaproteobacteria;o__Oceanospirillales;f__BPS-CK174;	0	8.4488e-05	0	4.2244e-05	0	0	8.4488e-05	0	0	0	0	0
k__Bacteria;p__Proteobacteria;c__Alphaproteobacteria;o__Rickettsiales;f__Mitochondria;	8.4488e-05	0	0	0	0	4.2244e-05	0	0	4.2244e-05	0	0	0
k__Bacteria;p__Chloroflexi;c__Caldilineae;o__Caldilineales;f__Caldilineaceae;	0	8.4488e-05	0	0	6.3366e-05	4.2244e-05	0	0	0	0	2.1122e-05	0
k__Bacteria;p__Proteobacteria;c__Gammaproteobacteria;o__Chromatiales;f__Chromatiaceae;	0	6.3366e-05	8.4488e-05	2.1122e-05	8.4488e-05	8.4488e-05	0	2.1122e-05	6.3366e-05	0	0	6.3366e-05
k__Bacteria;p__Proteobacteria;c__Alphaproteobacteria;o__Rickettsiales;f__unidentified_Rickettsiales;	0	2.1122e-05	0	8.4488e-05	0	0	0	0	0	0	4.2244e-05	0
k__Bacteria;p__Firmicutes;c__Clostridia;o__Thermoanaerobacterales;f__Family_III;	0	0	0	0	0	0	0	0	6.3366e-05	0	0	0
k__Bacteria;p__Actinobacteria;c__unidentified_Actinobacteria;o__Frankiales;f__Sporichthyaceae;	0	2.1122e-05	0	6.3366e-05	0	0	0	0	2.1122e-05	0	0	0
k__Bacteria;p__Proteobacteria;c__Deltaproteobacteria;o__Myxococcales;f__Sandaracinaceae;	0	0	0	6.3366e-05	0	0	0	0	0	0	0	0
k__Bacteria;p__Proteobacteria;c__Alphaproteobacteria;o__Parvularculales;f__Parvularculaceae;	0	0	6.3366e-05	0	0	0	0	4.2244e-05	0	0	0	0
k__Bacteria;p__Bacteroidetes;c__Sphingobacteriia;o__Sphingobacteriales;f__env.OPS_17;	0	2.1122e-05	0	6.3366e-05	0	0	2.1122e-05	0	2.1122e-05	2.1122e-05	0	0
k__Bacteria;p__Proteobacteria;c__Gammaproteobacteria;o__Xanthomonadales;f__Solimonadaceae;	0	0	0	0	0	6.3366e-05	0	0	0	0	0	0
k__Bacteria;p__Fibrobacteres;c__Fibrobacteria;o__Fibrobacterales;f__Fibrobacteraceae;	0	0	0	6.3366e-05	0	0	0	0	4.2244e-05	0	0	0
k__Bacteria;p__Proteobacteria;c__Gammaproteobacteria;o__Thiotrichales;f__Piscirickettsiaceae;	6.3366e-05	4.2244e-05	0	0	0	2.1122e-05	6.3366e-05	0	6.3366e-05	0	4.2244e-05	2.1122e-05
k__Bacteria;p__Proteobacteria;c__Gammaproteobacteria;o__Vibrionales;f__Vibrionaceae;	4.2244e-05	0	6.3366e-05	0	0	2.1122e-05	0	4.2244e-05	2.1122e-05	2.1122e-05	0	6.3366e-05
k__Bacteria;p__Proteobacteria;c__Deltaproteobacteria;o__Myxococcales;f__Myxococcaceae;	0	0	0	6.3366e-05	0	0	0	0	0	0	0	0
k__Bacteria;p__Proteobacteria;c__Deltaproteobacteria;o__Desulfurellales;f__Desulfurellaceae;	0	2.1122e-05	0	6.3366e-05	0	0	0	0	0	6.3366e-05	2.1122e-05	0
k__Bacteria;p__Actinobacteria;c__Acidimicrobiia;o__Acidimicrobiales;f__unidentified_Acidimicrobiales;	0	0	2.1122e-05	6.3366e-05	0	2.1122e-05	0	0	0	0	0	0
k__Bacteria;p__Proteobacteria;c__Deltaproteobacteria;o__Bdellovibrionales;f__Bdellovibrionaceae;	0	2.1122e-05	0	2.1122e-05	0	6.3366e-05	4.2244e-05	0	0	0	0	0
k__Bacteria;p__Gracilibacteria;c__unidentified_Gracilibacteria;o__unidentified_Gracilibacteria;f__unidentified_Gracilibacteria;	4.2244e-05	0	6.3366e-05	0	0	2.1122e-05	0	0	0	0	0	0
k__Bacteria;p__Proteobacteria;c__Deltaproteobacteria;o__Desulfovibrionales;f__Desulfomicrobiaceae;	0	0	0	0	0	0	0	0	6.3366e-05	0	0	0
k__Bacteria;p__Proteobacteria;c__Deltaproteobacteria;o__Myxococcales;f__Cystobacteraceae;	0	0	0	0	0	4.2244e-05	0	0	0	0	0	0
k__Bacteria;p__Proteobacteria;c__Alphaproteobacteria;o__Rhodospirillales;f__AT-s3-44;	0	0	0	0	4.2244e-05	0	0	0	0	0	0	0
k__Bacteria;p__Deinococcus-Thermus;c__Deinococci;o__Deinococcales;f__Deinococcaceae;	0	0	0	0	0	0	0	0	4.2244e-05	0	0	0
k__Bacteria;p__Proteobacteria;c__Alphaproteobacteria;o__Rickettsiales;f__SM2D12;	0	0	0	0	0	0	0	0	4.2244e-05	0	0	0
k__Bacteria;p__Acidobacteria;c__unidentified_Acidobacteria;o__Subgroup_3;f__PAUC26f;	2.1122e-05	4.2244e-05	0	0	0	0	4.2244e-05	0	2.1122e-05	0	0	4.2244e-05
k__Bacteria;p__Verrucomicrobia;c__Verrucomicrobiae;o__Verrucomicrobiales;f__Verrucomicrobiaceae;	0	4.2244e-05	0	0	0	2.1122e-05	0	0	0	0	0	0
k__Bacteria;p__Planctomycetes;c__Phycisphaerae;o__Phycisphaerales;f__Phycisphaeraceae;	4.2244e-05	0	0	2.1122e-05	0	2.1122e-05	2.1122e-05	0	2.1122e-05	0	0	0
k__Bacteria;p__Proteobacteria;c__Gammaproteobacteria;o__Cellvibrionales;f__Spongiibacteraceae;	0	0	0	0	0	2.1122e-05	4.2244e-05	2.1122e-05	0	2.1122e-05	0	4.2244e-05
k__Bacteria;p__Chlorobi;c__Ignavibacteria;o__Ignavibacteriales;f__BSV26;	0	0	0	0	0	2.1122e-05	0	0	0	0	0	0
k__Bacteria;p__Chlamydiae;c__unidentified_Chlamydiae;o__Chlamydiales;f__WA-aaa01f12;	0	0	0	2.1122e-05	0	2.1122e-05	0	0	0	0	0	0
k__Bacteria;p__Proteobacteria;c__Alphaproteobacteria;o__Rhodospirillales;f__DA111;	0	0	0	2.1122e-05	0	0	0	0	0	0	0	0
k__Bacteria;p__Verrucomicrobia;c__Opitutae;o__Puniceicoccales;f__Puniceicoccaceae;	0	0	0	2.1122e-05	0	0	0	0	0	0	2.1122e-05	0
k__Bacteria;p__Acidobacteria;c__Holophagae;o__Subgroup_10;f__Sva0725;	0	0	0	0	0	0	0	0	0	0	2.1122e-05	0
k__Bacteria;p__Proteobacteria;c__Alphaproteobacteria;o__Rickettsiales;f__Rickettsiaceae;	0	0	0	0	0	2.1122e-05	0	0	0	0	0	0
k__Bacteria;p__Acidobacteria;c__unidentified_Acidobacteria;o__Subgroup_3;f__AKIW659;	0	0	0	0	0	2.1122e-05	0	0	0	0	0	0
k__Bacteria;p__Proteobacteria;c__Deltaproteobacteria;o__Syntrophobacterales;f__Syntrophobacteraceae;	0	0	0	0	0	2.1122e-05	0	0	0	0	0	0
k__Bacteria;p__Verrucomicrobia;c__Opitutae;o__Opitutales;f__Opitutaceae;	0	0	0	2.1122e-05	0	0	0	0	0	0	0	0
k__Bacteria;p__Proteobacteria;c__Alphaproteobacteria;o__Rickettsiales;f__T9d;	0	0	0	0	0	0	0	2.1122e-05	0	0	2.1122e-05	0
k__Bacteria;p__Proteobacteria;c__Alphaproteobacteria;o__Sneathiellales;f__Sneathiellaceae;	0	0	0	0	0	0	0	0	0	0	0	0
k__Bacteria;p__Firmicutes;c__Bacilli;o__Bacillales;f__Family_XII;	0	0	0	0	0	0	0	0	0	0	0	0

## Sheet: genus
Taxonomy	NC1	NC2	NC3	NC4	NC5	NC6	HC1	HC2	HC3	HC4	HC5	HC6
k__Bacteria;p__Bacteroidetes;c__Bacteroidia;o__Bacteroidales;f__Bacteroidaceae;g__Bacteroides;	0.0248395	0.282274	0.0224527	0.0437014	0.0804748	0.014363	0.0268461	0.0775389	0.0159682	0.0107933	0.0233821	0.0198336
k__Bacteria;p__Bacteroidetes;c__Bacteroidia;o__Bacteroidales;f__Porphyromonadaceae;g__Odoribacter;	0.0301622	0.0200659	0.0324645	0.0293596	0.0414836	0.0868748	0.0447153	0.0853118	0.061465	0.173813	0.0467852	0.0555086
k__Bacteria;p__Bacteroidetes;c__Bacteroidia;o__Bacteroidales;f__Rikenellaceae;g__Alistipes;	0.0422651	0.046743	0.0188831	0.0356751	0.0343021	0.0750253	0.0962318	0.0740115	0.0708009	0.128105	0.0339642	0.0603244
k__Bacteria;p__Firmicutes;c__Bacilli;o__Lactobacillales;f__Streptococcaceae;g__Streptococcus;	0.0122508	0.00631548	0.0438704	0.00963163	0.0056607	0.00768841	0.0295497	0.0305635	0.021122	0.0915005	0.0108778	0.00775177
k__Bacteria;p__Proteobacteria;c__Epsilonproteobacteria;o__Campylobacterales;f__Helicobacteraceae;g__Helicobacter;	0.0291695	0.00694914	0.0299299	0.0375972	0.0408711	0.0808973	0.00646333	0.00838543	0.010223	0.0118494	0.0227484	0.00692802
k__Bacteria;p__Bacteroidetes;c__Bacteroidia;o__Bacteroidales;f__Rikenellaceae;g__Rikenella;	0.0503337	0.0204461	0.0141306	0.0389278	0.0381675	0.0353371	0.045877	0.0384632	0.0214811	0.0623099	0.0160527	0.0383998
k__Bacteria;p__Firmicutes;c__Clostridia;o__Clostridiales;f__Lachnospiraceae;g__unidentified_Lachnospiraceae;	0.0520869	0.0120395	0.0139828	0.0257266	0.0115326	0.024058	0.0217134	0.0230652	0.00935705	0.0144052	0.0111313	0.0317675
k__Bacteria;p__Bacteroidetes;c__Bacteroidia;o__Bacteroidales;f__Prevotellaceae;g__Prevotella_7;	0.00128844	0.00445674	0.0429199	0.00264025	0.00228118	0.00160527	0.00223893	0.00245015	0.00935705	0.00135181	0.00236566	0.00164752
k__Bacteria;p__Firmicutes;c__Clostridia;o__Clostridiales;f__Ruminococcaceae;g__unidentified_Ruminococcaceae;	0.0136659	0.00821646	0.00823758	0.00933592	0.0158415	0.0169821	0.0164329	0.0406599	0.0245226	0.00963163	0.0195167	0.0311338
k__Bacteria;p__Firmicutes;c__Clostridia;o__Clostridiales;f__Lachnospiraceae;g__Lachnospiraceae_NK4A136_group;	0.0171722	0.0198124	0.0173623	0.014722	0.026318	0.0339431	0.0387589	0.0112369	0.0125253	0.00963163	0.039815	0.0157993
k__Bacteria;p__Firmicutes;c__Bacilli;o__Lactobacillales;f__Lactobacillaceae;g__Lactobacillus;	0.00597753	0.0111735	0.00942041	0.00487918	0.00247127	0.00895573	0.00730821	0.0380407	0.00563957	0.0119973	0.0105188	0.00728709
k__Bacteria;p__Fusobacteria;c__Fusobacteriia;o__Fusobacteriales;f__Fusobacteriaceae;g__Fusobacterium;	0.000485806	0.00042244	0.0326124	0.00095049	0.000380196	0.000908246	0.000337952	0.000295708	0.00540723	0.00031683	0.000485806	0.000464684
k__Bacteria;p__Firmicutes;c__Clostridia;o__Clostridiales;f__Ruminococcaceae;g__Ruminococcaceae_UCG-014;	0.0117438	0.00682241	0.0160105	0.012293	0.0215022	0.0257055	0.0281556	0.00540723	0.0104976	0.0117227	0.0215867	0.0132224
k__Bacteria;p__Bacteroidetes;c__Bacteroidia;o__Bacteroidales;f__Prevotellaceae;g__Prevotella;	0.000908246	0.00242903	0.0262546	0.00135181	0.00156303	0.000929368	0.00139405	0.00190098	0.0059564	0.00107722	0.00107722	0.00095049
k__Bacteria;p__Firmicutes;c__Clostridia;o__Clostridiales;f__Lachnospiraceae;g__Coprococcus_1;	0.00692802	0.0029782	0.0044145	0.00359074	0.00515377	0.00325279	0.00834319	0.00293596	0.00346401	0.00356962	0.00538611	0.0253675
k__Bacteria;p__Bacteroidetes;c__Bacteroidia;o__Bacteroidales;f__Prevotellaceae;g__Alloprevotella;	0.00162639	0.00394981	0.0191365	0.00682241	0.0243959	0.00122508	0.00175313	0.00221781	0.0142785	0.000971612	0.00177425	0.00130956
k__Bacteria;p__Firmicutes;c__Clostridia;o__Clostridiales;f__Lachnospiraceae;g__Lachnoclostridium;	0.0239523	0.0182494	0.00711811	0.00506928	0.00534387	0.00606201	0.0115749	0.00669567	0.00496367	0.0143207	0.00711811	0.0195801
k__Bacteria;p__Firmicutes;c__Clostridia;o__Clostridiales;f__Ruminococcaceae;g__Ruminiclostridium_5;	0.0163273	0.0106877	0.00534387	0.0127577	0.00506928	0.00925144	0.00798412	0.0183128	0.0106244	0.0110891	0.0232131	0.00927256
k__Bacteria;p__Bacteroidetes;c__Bacteroidia;o__Bacteroidales;f__Rikenellaceae;g__Rikenellaceae_RC9_gut_group;	0.00525938	0.00555509	0.00576631	0.0115326	0.0223048	0.00443562	0.0114481	0.00821646	0.00557621	0.00971612	0.00625211	0.00648445
k__Bacteria;p__Firmicutes;c__Erysipelotrichia;o__Erysipelotrichales;f__Erysipelotrichaceae;g__Erysipelatoclostridium;	0.00310493	0.0188831	0.00245015	0.00944153	0.0100963	0.00259801	0.001732	0.0014363	0.00274586	0.00439338	0.00276698	0.00206996
k__Bacteria;p__Firmicutes;c__Clostridia;o__Clostridiales;f__Ruminococcaceae;g__Ruminiclostridium_9;	0.0118072	0.00578743	0.00593528	0.00874451	0.0113214	0.0133702	0.0129055	0.00901909	0.0187352	0.00855441	0.00836431	0.0176369
k__Bacteria;p__Firmicutes;c__Clostridia;o__Clostridiales;f__Ruminococcaceae;g__Anaerotruncus;	0.0171088	0.00485806	0.00401318	0.0067168	0.0049003	0.00773065	0.00804748	0.00709699	0.00468908	0.00363298	0.00471021	0.00631548
k__Bacteria;p__Firmicutes;c__Negativicutes;o__Selenomonadales;f__Veillonellaceae;g__Veillonella;	0.00348513	0.00206996	0.0160527	0.00625211	0.00185874	0.00361186	0.00876563	0.00454123	0.00458347	0.0127999	0.00253464	0.00238679
k__Bacteria;p__Bacteroidetes;c__Bacteroidia;o__Bacteroidales;f__Porphyromonadaceae;g__Parabacteroides;	0.00251352	0.00644221	0.00215444	0.00452011	0.00323167	0.00168976	0.00325279	0.0155458	0.00238679	0.00228118	0.0104131	0.00511152
k__Bacteria;p__Firmicutes;c__Clostridia;o__Clostridiales;f__Lachnospiraceae;g__Marvinbryantia;	0.00255576	0.000908246	0.00236566	0.00156303	0.000971612	0.00164752	0.00156303	0.00228118	0.00181649	0.0151445	0.000929368	0.00120395
k__Bacteria;p__Firmicutes;c__Clostridia;o__Clostridiales;f__Lachnospiraceae;g__Roseburia;	0.00570294	0.00187986	0.00291484	0.00299932	0.0116593	0.00187986	0.0147432	0.00206996	0.00164752	0.00221781	0.00399206	0.0024924
k__Bacteria;p__Proteobacteria;c__Gammaproteobacteria;o__Oceanospirillales;f__Halomonadaceae;g__Halomonas;	0.000992734	0.00310493	0.00145742	0.00109834	0.00063366	0.0138349	0.00052805	0.00084488	0.0106244	0.000654782	0.000697026	0.000654782
k__Bacteria;p__Firmicutes;c__Bacilli;o__Bacillales;f__Family_XI;g__Gemella;	0.00371747	0.00190098	0.0133913	0.00375972	0.00219669	0.00310493	0.00304157	0.00158415	0.00430889	0.00196435	0.00232342	0.00270362
k__Bacteria;p__Proteobacteria;c__Betaproteobacteria;o__Neisseriales;f__Neisseriaceae;g__Neisseria;	0.00272474	0.00198547	0.0128633	0.00280923	0.00139405	0.00361186	0.00204883	0.00154191	0.0100963	0.00154191	0.00190098	0.00190098
k__Bacteria;p__Firmicutes;c__Bacilli;o__Bacillales;f__Staphylococcaceae;g__Staphylococcus;	0.0127999	0.000718148	0	4.2244e-05	0	0.000506928	2.1122e-05	2.1122e-05	0.000190098	4.2244e-05	0	2.1122e-05
k__Bacteria;p__Firmicutes;c__Clostridia;o__Clostridiales;f__Ruminococcaceae;g__Oscillibacter;	0.00593528	0.00331615	0.00365411	0.00413991	0.00954714	0.010561	0.00688577	0.00572406	0.00958939	0.00433001	0.012631	0.0121029
k__Bacteria;p__Firmicutes;c__Clostridia;o__Clostridiales;f__Lachnospiraceae;g__Lachnospiraceae_UCG-001;	0.0122085	0.00280923	0.00179537	0.00323167	0.00327391	0.00183761	0.00904022	0.00122508	0.00164752	0.00114059	0.00238679	0.00251352
k__Bacteria;p__Bacteroidetes;c__Flavobacteriia;o__Flavobacteriales;f__Flavobacteriaceae;g__Chryseobacterium;	0	4.2244e-05	0	0	0	4.2244e-05	0	0	0.0109834	0	0	0
k__Bacteria;p__Firmicutes;c__Bacilli;o__Lactobacillales;f__Carnobacteriaceae;g__Granulicatella;	0.00196435	0.000654782	0.00982173	0.00103498	0.000549172	0.000971612	0.000823758	0.000887124	0.00232342	0.00154191	0.000697026	0.000802636
k__Bacteria;p__Actinobacteria;c__unidentified_Actinobacteria;o__Bifidobacteriales;f__Bifidobacteriaceae;g__Bifidobacterium;	0.00198547	0.00893461	0.000443562	0.000126732	6.3366e-05	0.000802636	8.4488e-05	0.00010561	0.000190098	0	8.4488e-05	0.00010561
k__Bacteria;p__Bacteroidetes;c__Bacteroidia;o__Bacteroidales;f__Prevotellaceae;g__Prevotella_6;	0.00021122	0.000908246	0.00893461	0.000443562	0.000464684	0.000253464	0.000591416	0.000591416	0.00147854	0.00042244	0.000380196	0.000380196
k__Bacteria;p__Actinobacteria;c__unidentified_Actinobacteria;o__Micrococcales;f__Dermabacteraceae;g__Brachybacterium;	0.00891348	0.000823758	6.3366e-05	0.000147854	0	0	0	2.1122e-05	4.2244e-05	2.1122e-05	4.2244e-05	0
k__Bacteria;p__Actinobacteria;c__unidentified_Actinobacteria;o__Micrococcales;f__Micrococcaceae;g__Rothia;	0.00154191	0.000971612	0.00857553	0.00187986	0.000781514	0.00111947	0.000781514	0.000802636	0.0021122	0.000718148	0.000802636	0.000591416
k__Bacteria;p__Firmicutes;c__Clostridia;o__Clostridiales;f__Lachnospiraceae;g__Lachnospiraceae_UCG-006;	0.00261913	0.00109834	0.0021122	0.00137293	0.00133069	0.00139405	0.00247127	0.00310493	0.00261913	0.00857553	0.00299932	0.00228118
k__Bacteria;p__Proteobacteria;c__Alphaproteobacteria;o__Sphingomonadales;f__Sphingomonadaceae;g__Sphingomonas;	0.000190098	0.000929368	0.000274586	0.00840656	0.000147854	0.000612538	0.00021122	0.000126732	0.00238679	0.000232342	0.000168976	0.00042244
k__Bacteria;p__Firmicutes;c__unidentified_Firmicutes;o__Erysipelotrichales;f__Erysipelotrichaceae;g__unidentified_Firmicutes;	0	0.00838543	0	0	0	0	0	0	0	0	0	0
k__Bacteria;p__Deferribacteres;c__unidentified_Deferribacteres;o__Deferribacterales;f__Deferribacteraceae;g__Mucispirillum;	0.0024924	0.00128844	0.00120395	0.00768841	0.00352737	0.00232342	0.000781514	0.000802636	0.00107722	0.00198547	0.00135181	0.0021122
k__Bacteria;p__Proteobacteria;c__Betaproteobacteria;o__Burkholderiales;f__Alcaligenaceae;g__Sutterella;	0.000443562	0.00295708	0.000443562	0.00728709	0.000337952	0.00042244	0.000380196	0.000295708	0.000612538	0.000253464	0.000401318	0.000401318
k__Bacteria;p__Proteobacteria;c__Deltaproteobacteria;o__Desulfovibrionales;f__Desulfovibrionaceae;g__Desulfovibrio;	0.00401318	0.00141517	0.00318942	0.00532274	0.000971612	0.00253464	0.00557621	0.00375972	0.00219669	0.00206996	0.00295708	0.00707587
k__Bacteria;p__Proteobacteria;c__Alphaproteobacteria;o__Rhizobiales;f__Bradyrhizobiaceae;g__Bradyrhizobium;	0	2.1122e-05	0	8.4488e-05	0	0.00703363	0	0	0	0	0	2.1122e-05
k__Bacteria;p__Firmicutes;c__Clostridia;o__Clostridiales;f__Ruminococcaceae;g__Faecalibacterium;	0.00673792	0.0019221	8.4488e-05	0	0	0.000126732	0	0	0	0	0	0
k__Bacteria;p__Saccharibacteria;c__unidentified_Saccharibacteria;o__unidentified_Saccharibacteria;f__unidentified_Saccharibacteria;g__Candidatus_Saccharimonas;	0.000443562	0.000295708	0.00259801	0.00116171	0.000274586	0.000612538	0.00631548	0.000401318	0.000654782	0.00073927	0.000781514	0.00152078
k__Bacteria;p__Actinobacteria;c__unidentified_Actinobacteria;o__Corynebacteriales;f__Corynebacteriaceae;g__Corynebacterium_1;	0.00623099	0.000675904	2.1122e-05	0	0	0.000147854	0	6.3366e-05	0.000295708	0	0	0
k__Bacteria;p__Proteobacteria;c__Gammaproteobacteria;o__Alteromonadales;f__Shewanellaceae;g__Shewanella;	0	0.000929368	0.000126732	0	0	0.00618875	0	0	0.00348513	0	0	0
k__Bacteria;p__Firmicutes;c__Clostridia;o__Clostridiales;f__Lachnospiraceae;g__Tyzzerella;	0.00221781	0.00164752	0.00145742	0.00177425	0.00302045	0.00314718	0.00356962	0.00601977	0.00179537	0.00130956	0.00198547	0.00582967
k__Bacteria;p__Firmicutes;c__Clostridia;o__Clostridiales;f__Lachnospiraceae;g__Blautia;	0.00597753	0.00344289	0.00187986	0.00202771	0.00101386	0.00532274	0.00145742	0.00101386	0.0019221	0.00137293	0.00234454	0.00430889
k__Bacteria;p__Actinobacteria;c__Nitriliruptoria;o__Euzebyales;f__Euzebyaceae;g__Euzebya;	0.00247127	0.00141517	0.00194322	0.0059564	0.0014363	0.00217557	0.00181649	0.00133069	0.0019221	0.00137293	0.00154191	0.00162639
k__Bacteria;p__Firmicutes;c__Erysipelotrichia;o__Erysipelotrichales;f__Erysipelotrichaceae;g__Solobacterium;	0.00042244	0.000295708	0.00578743	0.000337952	0.000168976	0.000295708	0.000274586	0.000274586	0.00168976	0.000295708	0.000380196	0.000274586
k__Bacteria;p__Bacteroidetes;c__Bacteroidia;o__Bacteroidales;f__Porphyromonadaceae;g__Porphyromonas;	0.000359074	0.000697026	0.00321054	0.000506928	0.000401318	0.000485806	0.000654782	0.000612538	0.00549172	0.000570294	0.000570294	0.00052805
k__Bacteria;p__Firmicutes;c__Clostridia;o__Clostridiales;f__Ruminococcaceae;g__[Eubacterium]_coprostanoligenes_group;	0.00185874	0.00538611	0	2.1122e-05	8.4488e-05	0	8.4488e-05	0	8.4488e-05	0.00010561	0	8.4488e-05
k__Bacteria;p__Firmicutes;c__Clostridia;o__Clostridiales;f__Ruminococcaceae;g__Ruminiclostridium_6;	0.00194322	0.000612538	0.00160527	0.00130956	0.00120395	0.00145742	0.00158415	0.00496367	0.00200659	0.00095049	0.00242903	0.000760392
k__Bacteria;p__Actinobacteria;c__unidentified_Actinobacteria;o__Micrococcales;f__Brevibacteriaceae;g__Brevibacterium;	0.00492143	0.000591416	4.2244e-05	0	4.2244e-05	0	0	0	6.3366e-05	0	0	4.2244e-05
k__Bacteria;p__Actinobacteria;c__Coriobacteriia;o__Coriobacteriales;f__Coriobacteriaceae;g__Atopobium;	0.000380196	0.000147854	0.00481582	0.000380196	0.000232342	0.000401318	0.00031683	0.00021122	0.000654782	0.000168976	0.00021122	0.000359074
k__Bacteria;p__Actinobacteria;c__unidentified_Actinobacteria;o__Actinomycetales;f__Actinomycetaceae;g__Actinomyces;	0.00137293	0.000675904	0.00466796	0.00177425	0.000506928	0.00101386	0.000697026	0.000612538	0.0024924	0.000591416	0.000485806	0.000549172
k__Bacteria;p__Actinobacteria;c__unidentified_Actinobacteria;o__Propionibacteriales;f__Nocardioidaceae;g__Nocardioides;	0.00149966	0.000823758	0.00156303	0.0046046	0.000760392	0.00116171	0.000929368	0.00052805	0.000992734	0.000781514	0.000675904	0.000908246
k__Bacteria;p__Bacteroidetes;c__Bacteroidia;o__Bacteroidales;f__Prevotellaceae;g__Prevotellaceae_NK3B31_group;	0.000823758	0.0042244	0.000126732	0	0	0	0	0	0	2.1122e-05	0	0
k__Bacteria;p__Proteobacteria;c__Epsilonproteobacteria;o__Campylobacterales;f__Campylobacteraceae;g__Campylobacter;	0.000126732	0.000401318	0.00413991	0.000359074	0.00010561	0.000823758	0.000232342	0.000126732	0.00190098	8.4488e-05	0.000126732	0.000190098
k__Bacteria;p__Proteobacteria;c__Alphaproteobacteria;o__Rhizobiales;f__Methylobacteriaceae;g__Methylobacterium;	0	0	0	0	0	0.00405542	0	0	0.000168976	0	0	0
k__Bacteria;p__Firmicutes;c__Clostridia;o__Clostridiales;f__Ruminococcaceae;g__Ruminococcus_1;	0.000654782	0.00031683	0.000697026	0.000654782	0.000929368	0.000401318	0.00397094	0.000485806	0.00111947	0.000591416	0.00363298	0.000337952
k__Bacteria;p__Firmicutes;c__Bacilli;o__Bacillales;f__Staphylococcaceae;g__Jeotgalicoccus;	0.00386533	4.2244e-05	2.1122e-05	0	0	0	0	0	2.1122e-05	0	0	0
k__Bacteria;p__Firmicutes;c__Clostridia;o__Clostridiales;f__Family_XI;g__Parvimonas;	0.000168976	4.2244e-05	0.0038442	0.00010561	4.2244e-05	0.00010561	6.3366e-05	0	0.000612538	0.00010561	2.1122e-05	6.3366e-05
k__Bacteria;p__Fusobacteria;c__Fusobacteriia;o__Fusobacteriales;f__Leptotrichiaceae;g__Leptotrichia;	8.4488e-05	6.3366e-05	0.00382308	0.00021122	0	0.00021122	0.000168976	6.3366e-05	0.00162639	0.000126732	2.1122e-05	8.4488e-05
k__Bacteria;p__Firmicutes;c__Negativicutes;o__Selenomonadales;f__Veillonellaceae;g__Dialister;	4.2244e-05	0.00101386	0.00378084	0.00010561	6.3366e-05	6.3366e-05	0	2.1122e-05	0.000718148	2.1122e-05	4.2244e-05	2.1122e-05
k__Bacteria;p__Saccharibacteria;c__unidentified_Saccharibacteria;o__unidentified_Saccharibacteria;f__unidentified_Saccharibacteria;g__unidentified_Saccharibacteria;	8.4488e-05	0.000126732	0.00369635	0.000126732	4.2244e-05	0.000126732	6.3366e-05	8.4488e-05	0.000380196	0	4.2244e-05	6.3366e-05
k__Bacteria;p__Firmicutes;c__Clostridia;o__Clostridiales;f__Lachnospiraceae;g__[Eubacterium]_hallii_group;	0.000380196	0.00361186	4.2244e-05	0	0	0	0	0	0	0	0	2.1122e-05
k__Bacteria;p__Firmicutes;c__Bacilli;o__Bacillales;f__Bacillaceae;g__Bacillus;	0.000485806	0.00021122	0.000612538	0.00350625	0.000274586	0.000485806	0.000253464	0.000295708	0.00084488	0.00021122	0.000253464	0.000232342
k__Bacteria;p__Tenericutes;c__Mollicutes;o__Anaeroplasmatales;f__Anaeroplasmataceae;g__Anaeroplasma;	0.00114059	0.000781514	0.000802636	0.000781514	0.000654782	0.000992734	0.000506928	0.000464684	0.00318942	0.00259801	0.0014363	0.00344289
k__Bacteria;p__Proteobacteria;c__Gammaproteobacteria;o__Xanthomonadales;f__Xanthomonadaceae;g__Silanimonas;	0	2.1122e-05	0	0	0	0	0	0	0.00331615	0	0	0
k__Bacteria;p__Firmicutes;c__Clostridia;o__Clostridiales;f__Ruminococcaceae;g__Flavonifractor;	0.00158415	0.00325279	0.000147854	0.000190098	0.000337952	0.000380196	0.000380196	6.3366e-05	0.000359074	0.000464684	0.00010561	8.4488e-05
k__Bacteria;p__Firmicutes;c__Negativicutes;o__Selenomonadales;f__Veillonellaceae;g__Megasphaera;	0.000253464	0.000147854	0.00323167	0.000232342	0.000232342	0.000190098	0.000253464	0.000147854	0.00042244	0.000168976	0.00021122	0.00021122
k__Bacteria;p__Firmicutes;c__Clostridia;o__Clostridiales;f__Ruminococcaceae;g__Ruminococcaceae_NK4A214_group;	0.00126732	0.00270362	0.00101386	0.00095049	0.000506928	0.00156303	0.00177425	0.000485806	0.000866002	0.00122508	0.000591416	0.00109834
k__Bacteria;p__Firmicutes;c__Negativicutes;o__Selenomonadales;f__Veillonellaceae;g__Selenomonas_3;	0.000274586	0.000359074	0.00261913	0.000443562	0.00010561	6.3366e-05	0.000168976	0.000147854	0.00073927	0.00021122	0.000190098	0.000190098
k__Bacteria;p__Bacteroidetes;c__Cytophagia;o__Cytophagales;f__Cytophagaceae;g__Adhaeribacter;	0	4.2244e-05	0	0.00240791	2.1122e-05	0	6.3366e-05	0	6.3366e-05	2.1122e-05	2.1122e-05	6.3366e-05
k__Bacteria;p__Firmicutes;c__Clostridia;o__Clostridiales;f__Ruminococcaceae;g__Ruminococcaceae_UCG-013;	0.00130956	0.00107722	0.000718148	0.000591416	0.00063366	0.00236566	0.000992734	0.00042244	0.000781514	0.000866002	0.000802636	0.000760392
k__Bacteria;p__Actinobacteria;c__Rubrobacteria;o__Rubrobacterales;f__Rubrobacteriaceae;g__Rubrobacter;	0.000401318	0.000253464	0.00042244	0.00236566	0.000253464	0.000485806	0.000232342	0.000190098	0.00031683	0.000168976	0.000295708	0.000295708
k__Bacteria;p__Proteobacteria;c__Gammaproteobacteria;o__Pasteurellales;f__Pasteurellaceae;g__Aggregatibacter;	0.000718148	0.000464684	0.00228118	0.000760392	0.000549172	0.00133069	0.000464684	0.000506928	0.00156303	0.000549172	0.000337952	0.000506928
k__Bacteria;p__Actinobacteria;c__Nitriliruptoria;o__Nitriliruptorales;f__Nitriliruptoraceae;g__Nitriliruptor;	0.00126732	0.000887124	0.00152078	0.00226005	0.000591416	0.000760392	0.000887124	0.000464684	0.00114059	0.00063366	0.000697026	0.000802636
k__Bacteria;p__Proteobacteria;c__Gammaproteobacteria;o__Pseudomonadales;f__Moraxellaceae;g__Acinetobacter;	0	0.000232342	0.00010561	4.2244e-05	0	0.00101386	6.3366e-05	0.000126732	0.00223893	0	2.1122e-05	0
k__Bacteria;p__Proteobacteria;c__Gammaproteobacteria;o__Alteromonadales;f__Alteromonadaceae;g__Marinobacter;	0.00147854	0.00111947	0.001732	0.00223893	0.00107722	0.00149966	0.00120395	0.00101386	0.00164752	0.000992734	0.00109834	0.00118283
k__Bacteria;p__Deinococcus-Thermus;c__Deinococci;o__Thermales;f__Thermaceae;g__Meiothermus;	0	0	0	0	0	0	0	0	0.00221781	0	0	0
k__Bacteria;p__Firmicutes;c__Clostridia;o__Clostridiales;f__Ruminococcaceae;g__Ruminococcaceae_UCG-005;	0.000823758	0.000253464	0.00073927	0.000401318	0.000464684	0.00122508	0.00217557	0.000337952	0.000506928	0.000549172	0.000359074	0.00063366
k__Bacteria;p__Proteobacteria;c__Betaproteobacteria;o__Burkholderiales;f__Burkholderiaceae;g__Lautropia;	8.4488e-05	8.4488e-05	0.00215444	0.000147854	4.2244e-05	0.000168976	8.4488e-05	4.2244e-05	0.00120395	0.00010561	8.4488e-05	0.000168976
k__Bacteria;p__Firmicutes;c__Clostridia;o__Clostridiales;f__Lachnospiraceae;g__Lachnospira;	4.2244e-05	0.00010561	0.00209108	0	0	0	0	0	0	0	0	0
k__Bacteria;p__Firmicutes;c__Clostridia;o__Clostridiales;f__Christensenellaceae;g__Christensenellaceae_R-7_group;	0.00209108	0.00175313	0.000168976	0.00052805	0.00052805	0.000697026	0.000506928	0.000760392	0.000443562	0.000295708	0.000591416	0.000401318
k__Bacteria;p__Firmicutes;c__Clostridia;o__Clostridiales;f__Family_XIII;g__[Eubacterium]_nodatum_group;	0.000401318	0.000274586	0.0019221	0.000274586	0.000274586	0.000274586	0.000401318	0.000337952	0.00179537	0.000232342	0.000168976	0.000253464
k__Bacteria;p__Proteobacteria;c__Alphaproteobacteria;o__Rhizobiales;f__Hyphomicrobiaceae;g__Devosia;	6.3366e-05	6.3366e-05	2.1122e-05	0.00181649	4.2244e-05	0.000126732	0	0	6.3366e-05	2.1122e-05	0	2.1122e-05
k__Bacteria;p__Firmicutes;c__Negativicutes;o__Selenomonadales;f__Veillonellaceae;g__Megamonas;	8.4488e-05	0.00111947	0.00179537	0	0	0	0	0	0	0	0	0
k__Bacteria;p__Firmicutes;c__Clostridia;o__Clostridiales;f__Lachnospiraceae;g__Oribacterium;	8.4488e-05	4.2244e-05	0.00175313	6.3366e-05	2.1122e-05	8.4488e-05	2.1122e-05	0.00010561	0.000485806	8.4488e-05	4.2244e-05	6.3366e-05
k__Bacteria;p__Proteobacteria;c__Betaproteobacteria;o__Burkholderiales;f__Burkholderiaceae;g__Burkholderia;	2.1122e-05	2.1122e-05	0	4.2244e-05	0	0.000126732	0	0	0.00168976	4.2244e-05	2.1122e-05	0
k__Bacteria;p__Proteobacteria;c__Alphaproteobacteria;o__Rhodobacterales;f__Rhodobacteraceae;g__Rubellimicrobium;	0	4.2244e-05	2.1122e-05	0.00164752	0	4.2244e-05	2.1122e-05	6.3366e-05	0.00010561	0	0	4.2244e-05
k__Bacteria;p__Spirochaetes;c__unidentified_Spirochaetes;o__Spirochaetales;f__Spirochaetaceae;g__Treponema_2;	0.000232342	0.00021122	0.00160527	0.000506928	0.00010561	0.000147854	8.4488e-05	0.000126732	0.00101386	0.000126732	0.000147854	0.000126732
k__Bacteria;p__Proteobacteria;c__Alphaproteobacteria;o__Rhodospirillales;f__Rhodospirillaceae;g__Pelagibius;	0.000718148	0.000506928	0.000675904	0.00160527	0.000506928	0.000866002	0.000718148	0.000506928	0.000718148	0.000549172	0.000675904	0.00052805
k__Bacteria;p__Firmicutes;c__Clostridia;o__Clostridiales;f__Clostridiaceae_1;g__Sarcina;	0	0	0.00158415	0	0	0	0	0	0	0	0	0
k__Bacteria;p__Tenericutes;c__Mollicutes;o__Mycoplasmatales;f__Mycoplasmataceae;g__Mycoplasma;	0.000253464	0.000359074	0.00063366	0.000168976	0.00021122	0.00031683	0.000675904	0.00084488	0.00152078	0.00139405	0.00042244	0.000168976
k__Bacteria;p__Firmicutes;c__Clostridia;o__Clostridiales;f__Ruminococcaceae;g__Ruminiclostridium;	0.0012462	0.00111947	0.000337952	0.000253464	0.000359074	0.000401318	0.00052805	0.000126732	0.00031683	0.000147854	0.00149966	0.00101386
k__Bacteria;p__Proteobacteria;c__Deltaproteobacteria;o__Desulfovibrionales;f__Desulfovibrionaceae;g__Bilophila;	0.000485806	0.00021122	0.00021122	0.000549172	0.000295708	0.000337952	0.00052805	0.00116171	0.000359074	0.000485806	0.000485806	0.00149966
k__Bacteria;p__Proteobacteria;c__Gammaproteobacteria;o__Pseudomonadales;f__Pseudomonadaceae;g__Pseudomonas;	6.3366e-05	2.1122e-05	0.000190098	0.000147854	8.4488e-05	0.000718148	4.2244e-05	6.3366e-05	0.00145742	0	4.2244e-05	8.4488e-05
k__Bacteria;p__Proteobacteria;c__Alphaproteobacteria;o__Sphingomonadales;f__Erythrobacteraceae;g__Altererythrobacter;	2.1122e-05	0	0.000126732	0.00139405	0	0.000147854	0	0	2.1122e-05	0	2.1122e-05	0
k__Bacteria;p__Proteobacteria;c__Alphaproteobacteria;o__Rhodobacterales;f__Rhodobacteraceae;g__Paracocccus;	0.000929368	0.000697026	0.00103498	0.00137293	0.00063366	0.00126732	0.000908246	0.00073927	0.000908246	0.000380196	0.000612538	0.00073927
k__Bacteria;p__Bacteroidetes;c__Cytophagia;o__Cytophagales;f__Cytophagaceae;g__Pontibacter;	8.4488e-05	4.2244e-05	0.000232342	0.00135181	8.4488e-05	0.00010561	0.00010561	0.00021122	0.000232342	6.3366e-05	0.000126732	0.00010561
k__Bacteria;p__Firmicutes;c__Clostridia;o__Clostridiales;f__Lachnospiraceae;g__Lachnoanaerobaculum;	4.2244e-05	2.1122e-05	0.00126732	6.3366e-05	2.1122e-05	0.000126732	4.2244e-05	8.4488e-05	0.000485806	0.000168976	0.00010561	2.1122e-05
k__Bacteria;p__Firmicutes;c__Clostridia;o__Clostridiales;f__Peptostreptococcaceae;g__Romboutsia;	0.0012462	0.00101386	0.000337952	6.3366e-05	6.3366e-05	0.000295708	0	0	2.1122e-05	2.1122e-05	4.2244e-05	8.4488e-05
k__Bacteria;p__Firmicutes;c__Clostridia;o__Clostridiales;f__Peptostreptococcaceae;g__Peptostreptococcus;	2.1122e-05	2.1122e-05	0.0012462	2.1122e-05	0	2.1122e-05	0	2.1122e-05	0.00111947	4.2244e-05	0	2.1122e-05
k__Bacteria;p__Actinobacteria;c__Coriobacteriia;o__Coriobacteriales;f__Coriobacteriaceae;g__Collinsella;	0.00122508	0.000823758	0.00010561	0	0	8.4488e-05	0	4.2244e-05	0	0	0	2.1122e-05
k__Bacteria;p__Firmicutes;c__Clostridia;o__Clostridiales;f__Ruminococcaceae;g__Ruminococcaceae_UCG-004;	0.000971612	0.00120395	0	0	0	2.1122e-05	0	0	0	2.1122e-05	4.2244e-05	2.1122e-05
k__Bacteria;p__Firmicutes;c__Clostridia;o__Clostridiales;f__Clostridiaceae_1;g__Clostridium_sensu_stricto_1;	0	0.000253464	0.000337952	4.2244e-05	0	0.00120395	0	0	0	0	0	0
k__Bacteria;p__Proteobacteria;c__Betaproteobacteria;o__Neisseriales;f__Neisseriaceae;g__Eikenella;	8.4488e-05	6.3366e-05	0.00116171	8.4488e-05	6.3366e-05	0.000147854	6.3366e-05	2.1122e-05	0.000168976	6.3366e-05	8.4488e-05	8.4488e-05
k__Bacteria;p__Firmicutes;c__Clostridia;o__Clostridiales;f__Peptostreptococcaceae;g__Peptoclostridium;	0	0	0.00114059	0	0	6.3366e-05	2.1122e-05	0	0.00010561	0	0	0
k__Bacteria;p__Firmicutes;c__Bacilli;o__Lactobacillales;f__Aerococcaceae;g__Facklamia;	0.00109834	2.1122e-05	0	0	0	0	0	0	0	0	0	0
k__Bacteria;p__Actinobacteria;c__unidentified_Actinobacteria;o__Corynebacteriales;f__Dietziaceae;g__Dietzia;	0.00109834	0.000126732	8.4488e-05	8.4488e-05	2.1122e-05	6.3366e-05	0.000126732	0	4.2244e-05	4.2244e-05	0	8.4488e-05
k__Bacteria;p__Actinobacteria;c__Thermoleophilia;o__Solirubrobacterales;f__Solirubrobacteraceae;g__Solirubrobacter;	8.4488e-05	4.2244e-05	6.3366e-05	0.00109834	0	2.1122e-05	0	0	2.1122e-05	2.1122e-05	4.2244e-05	0
k__Bacteria;p__Actinobacteria;c__Thermoleophilia;o__Solirubrobacterales;f__Patulibacteraceae;g__Patulibacter;	0.000126732	6.3366e-05	0.000147854	0.0010561	4.2244e-05	0.000190098	0	0.00010561	6.3366e-05	8.4488e-05	0.00010561	8.4488e-05
k__Bacteria;p__Bacteroidetes;c__Sphingobacteriia;o__Sphingobacteriales;f__Chitinophagaceae;g__Flavisolibacter;	0	2.1122e-05	2.1122e-05	0.00103498	0	6.3366e-05	0	0	0	4.2244e-05	0	0
k__Bacteria;p__Firmicutes;c__Erysipelotrichia;o__Erysipelotrichales;f__Erysipelotrichaceae;g__unidentified_Erysipelotrichaceae;	0.00103498	8.4488e-05	0	0	0	0	0	0	0	0	0	0
k__Bacteria;p__Actinobacteria;c__unidentified_Actinobacteria;o__Propionibacteriales;f__Nocardioidaceae;g__Aeromicrobium;	0.000126732	4.2244e-05	0.000232342	0.00101386	6.3366e-05	8.4488e-05	0.00010561	0.000147854	0.000168976	6.3366e-05	0.000126732	8.4488e-05
k__Bacteria;p__Firmicutes;c__Clostridia;o__Clostridiales;f__Ruminococcaceae;g__Ruminococcaceae_UCG-009;	0.000612538	0.000380196	0.000253464	0.000190098	0.00101386	0.000380196	0.000359074	0.00031683	0.000401318	0.00042244	0.000168976	0.000992734
k__Bacteria;p__Planctomycetes;c__Planctomycetacia;o__Planctomycetales;f__Planctomycetaceae;g__Planctomyces;	4.2244e-05	0	0	0.00101386	0	0	0	0	0	0	2.1122e-05	4.2244e-05
k__Bacteria;p__Bacteroidetes;c__Bacteroidia;o__Bacteroidales;f__Prevotellaceae;g__Prevotellaceae_UCG-001;	0.000485806	0.00101386	0.000802636	0.000675904	0.000380196	0.000232342	0.000675904	0.000591416	0.000295708	4.2244e-05	0.00084488	0.00021122
k__Bacteria;p__Proteobacteria;c__Gammaproteobacteria;o__Xanthomonadales;f__Xanthomonadaceae;g__Lysobacter;	0.000591416	0.000485806	0.000697026	0.000823758	0.000380196	0.000992734	0.000464684	0.000380196	0.00063366	0.00031683	0.000506928	0.000443562
k__Bacteria;p__Bacteroidetes;c__Flavobacteriia;o__Flavobacteriales;f__Flavobacteriaceae;g__Salinimicrobium;	0.000612538	0.00073927	0.000971612	0.000802636	0.000612538	0.000464684	0.000908246	0.000654782	0.000570294	0.000675904	0.000443562	0.000781514
k__Bacteria;p__Actinobacteria;c__unidentified_Actinobacteria;o__Corynebacteriales;f__Mycobacteriaceae;g__Mycobacterium;	0.000295708	0.000126732	0.000232342	0.000971612	4.2244e-05	0.000274586	0.00010561	6.3366e-05	0.000147854	0.000190098	0.000168976	0.00010561
k__Bacteria;p__Bacteroidetes;c__Flavobacteriia;o__Flavobacteriales;f__Flavobacteriaceae;g__Capnocytophaga;	0.000253464	0.000380196	0.000971612	0.000359074	0.000253464	0.000359074	0.000295708	0.000337952	0.000675904	0.000401318	0.000274586	0.000190098
k__Bacteria;p__Proteobacteria;c__Betaproteobacteria;o__Burkholderiales;f__Alcaligenaceae;g__Parasutterella;	8.4488e-05	0.000549172	0.000168976	0.00031683	6.3366e-05	6.3366e-05	0.00095049	0.00010561	6.3366e-05	0.00010561	0.000126732	0.000232342
k__Bacteria;p__Firmicutes;c__Bacilli;o__Bacillales;f__Bacillaceae;g__Lentibacillus;	0.000929368	0.000126732	0	0	0	0	0	0	0	0	0	0
k__Bacteria;p__Actinobacteria;c__Acidimicrobiia;o__Acidimicrobiales;f__Iamiaceae;g__Iamia;	8.4488e-05	0.00010561	4.2244e-05	0.000908246	4.2244e-05	6.3366e-05	6.3366e-05	2.1122e-05	4.2244e-05	4.2244e-05	0.00010561	0.00010561
k__Bacteria;p__Firmicutes;c__Negativicutes;o__Selenomonadales;f__Veillonellaceae;g__Selenomonas;	0.000126732	0.000168976	0.000887124	0.00010561	0.000147854	4.2244e-05	0.000147854	0.00010561	0.00010561	0.00010561	0.00021122	6.3366e-05
k__Bacteria;p__Firmicutes;c__Clostridia;o__Clostridiales;f__Lachnospiraceae;g__Catonella;	0	0	0.000506928	0	0	0	2.1122e-05	0	0.000887124	4.2244e-05	0	0
k__Bacteria;p__Actinobacteria;c__unidentified_Actinobacteria;o__Micrococcales;f__Micrococcaceae;g__Arthrobacter;	0.00042244	0.00031683	0.000464684	0.000887124	0.000253464	0.000359074	0.000168976	0.000190098	0.000697026	0.00031683	0.000190098	0.000168976
k__Bacteria;p__Bacteroidetes;c__Flavobacteriia;o__Flavobacteriales;f__Flavobacteriaceae;g__Bergeyella;	4.2244e-05	6.3366e-05	0.00084488	0.00021122	8.4488e-05	2.1122e-05	2.1122e-05	0.000126732	0.000359074	0.000147854	2.1122e-05	4.2244e-05
k__Bacteria;p__Bacteroidetes;c__Bacteroidia;o__Bacteroidales;f__Prevotellaceae;g__Prevotella_2;	0	0.000675904	0.00084488	8.4488e-05	8.4488e-05	0.00010561	8.4488e-05	2.1122e-05	0.00021122	6.3366e-05	6.3366e-05	2.1122e-05
k__Bacteria;p__Firmicutes;c__Clostridia;o__Clostridiales;f__Clostridiales_vadinBB60_group;g__unidentified_Clostridiales_vadinBB60_group;	0.000168976	8.4488e-05	0.000570294	0.000126732	0.000823758	0.00031683	0.000190098	0.00010561	0.000654782	0.000126732	0.00063366	0.000168976
k__Bacteria;p__Proteobacteria;c__Gammaproteobacteria;o__Xanthomonadales;f__Xanthomonadaceae;g__Xanthomonas;	0.00042244	0.000359074	0.000591416	0.000823758	0.00031683	0.000506928	0.00042244	0.00021122	0.000401318	0.00021122	0.00021122	0.000190098
k__Bacteria;p__Firmicutes;c__Clostridia;o__Clostridiales;f__Lachnospiraceae;g__Acetatifactor;	0.000654782	0.00010561	0.000802636	0.000168976	0.000506928	0.000295708	0.000612538	0.000359074	0.000675904	0.000401318	0.000654782	0.000232342
k__Bacteria;p__Verrucomicrobia;c__Spartobacteria;o__Chthoniobacterales;f__Chthoniobacteraceae;g__Chthoniobacter;	0	0	0	0.000781514	0	0	0	0	0	0	0	0
k__Bacteria;p__Proteobacteria;c__Betaproteobacteria;o__Burkholderiales;f__Comamonadaceae;g__Schlegelella;	0	0	0	0	0	0	0	0	0.000760392	0	0	0
k__Bacteria;p__Firmicutes;c__Bacilli;o__Lactobacillales;f__Streptococcaceae;g__Lactococcus;	0.000760392	0.000232342	0.000190098	2.1122e-05	0.00010561	0.000675904	6.3366e-05	2.1122e-05	0.00010561	4.2244e-05	6.3366e-05	6.3366e-05
k__Bacteria;p__Firmicutes;c__Clostridia;o__Clostridiales;f__Family_XIII;g__Mogibacterium;	0.00010561	6.3366e-05	0.00073927	0.000147854	8.4488e-05	6.3366e-05	0.000126732	2.1122e-05	0.00052805	0.000147854	6.3366e-05	0.000190098
k__Bacteria;p__Firmicutes;c__Erysipelotrichia;o__Erysipelotrichales;f__Erysipelotrichaceae;g__Erysipelotrichaceae_UCG-003;	0	0.00021122	0.000718148	0	0	2.1122e-05	0	0	0	0	0	0
k__Bacteria;p__Firmicutes;c__Clostridia;o__Clostridiales;f__Peptococcaceae;g__Peptococcus;	0.00042244	0.000295708	0.000485806	0.000380196	0.00042244	0.00052805	0.000718148	0.000190098	0.000654782	0.000337952	0.000485806	0.000464684
k__Bacteria;p__Acidobacteria;c__unidentified_Acidobacteria;o__Subgroup_4;f__unidentified_Acidobacteria;g__Blastocatella;	0	0	0	0.000697026	0	0	0	0	2.1122e-05	0	0	0
k__Bacteria;p__Fusobacteria;c__Fusobacteriia;o__Fusobacteriales;f__Fusobacteriaceae;g__Cetobacterium;	0	0	0	0	0	0.000697026	0	0	0	0	0	0
k__Bacteria;p__Actinobacteria;c__unidentified_Actinobacteria;o__Micrococcales;f__Micrococcaceae;g__Kocuria;	8.4488e-05	6.3366e-05	4.2244e-05	0.000675904	0	0.000126732	0.00010561	0.000126732	0.000190098	8.4488e-05	6.3366e-05	4.2244e-05
k__Bacteria;p__Bacteroidetes;c__Bacteroidia;o__Bacteroidales;f__Porphyromonadaceae;g__Tannerella;	4.2244e-05	2.1122e-05	0.000190098	2.1122e-05	2.1122e-05	0	0	0	0.000675904	2.1122e-05	0	8.4488e-05
k__Bacteria;p__Firmicutes;c__Bacilli;o__Lactobacillales;f__Carnobacteriaceae;g__Atopostipes;	2.1122e-05	8.4488e-05	4.2244e-05	8.4488e-05	2.1122e-05	0	0.000654782	4.2244e-05	8.4488e-05	8.4488e-05	6.3366e-05	6.3366e-05
k__Bacteria;p__Actinobacteria;c__Coriobacteriia;o__Coriobacteriales;f__Coriobacteriaceae;g__Slackia;	0	0.00063366	0	0	0	0	0	0	0	0	0	0
k__Bacteria;p__Firmicutes;c__Clostridia;o__Clostridiales;f__Peptostreptococcaceae;g__Filifactor;	8.4488e-05	4.2244e-05	0.00063366	2.1122e-05	6.3366e-05	2.1122e-05	0	0	0.00031683	2.1122e-05	8.4488e-05	8.4488e-05
k__Bacteria;p__Firmicutes;c__Clostridia;o__Clostridiales;f__Lachnospiraceae;g__Stomatobaculum;	0	0	0.00063366	2.1122e-05	0	0	4.2244e-05	0	0.000168976	0	0	0
k__Bacteria;p__Actinobacteria;c__Coriobacteriia;o__Coriobacteriales;f__Coriobacteriaceae;g__Olsenella;	0.000591416	0.000380196	0	6.3366e-05	2.1122e-05	0	4.2244e-05	4.2244e-05	0	4.2244e-05	4.2244e-05	6.3366e-05
k__Bacteria;p__Bacteroidetes;c__Flavobacteriia;o__Flavobacteriales;f__Flavobacteriaceae;g__Sinomicrobium;	0.000485806	0.000337952	0.000591416	0.000443562	0.00031683	0.000485806	0.000337952	0.000380196	0.000380196	0.000464684	0.000295708	0.000274586
k__Bacteria;p__Proteobacteria;c__Gammaproteobacteria;o__Xanthomonadales;f__unidentified_Xanthomonadales;g__Steroidobacter;	4.2244e-05	0	0	0.000591416	0	0.00010561	0.000232342	0	2.1122e-05	0	6.3366e-05	4.2244e-05
k__Bacteria;p__Gemmatimonadetes;c__unidentified_Gemmatimonadetes;o__Gemmatimonadales;f__Gemmatimonadaceae;g__Gemmatimonas;	0	0	2.1122e-05	0.000570294	4.2244e-05	2.1122e-05	0	0	0	0	2.1122e-05	0
k__Bacteria;p__Bacteroidetes;c__Bacteroidia;o__Bacteroidales;f__Prevotellaceae;g__Prevotella_1;	0.000168976	0.000168976	0.000274586	0.000380196	0.000147854	0.000168976	0.000274586	0.000549172	0.00052805	6.3366e-05	0.00021122	0.000190098
k__Bacteria;p__Bacteroidetes;c__Bacteroidia;o__Bacteroidales;f__Porphyromonadaceae;g__Butyricimonas;	0	0.000549172	0	0	0	0	0	0	0	0	0	0
k__Bacteria;p__Tenericutes;c__Mollicutes;o__Mollicutes_RF9;f__unidentified_Mollicutes_RF9;g__unidentified_Mollicutes_RF9;	0	0	0.000549172	4.2244e-05	0	0	4.2244e-05	0	0	0	0	0
k__Bacteria;p__Proteobacteria;c__Gammaproteobacteria;o__Xanthomonadales;f__Xanthomonadaceae;g__Luteimonas;	0.000253464	0.000147854	0.000274586	0.000549172	0.000274586	0.000401318	0.000253464	0.000359074	0.000401318	0.00021122	0.000168976	0.000190098
k__Bacteria;p__Actinobacteria;c__unidentified_Actinobacteria;o__Glycomycetales;f__Glycomycetaceae;g__Glycomyces;	0.000401318	0.000147854	0.000464684	0.000549172	0.000337952	0.000232342	0.00021122	0.000168976	0.000295708	0.00031683	0.000168976	0.000337952
k__Bacteria;p__Proteobacteria;c__Alphaproteobacteria;o__Caulobacterales;f__Caulobacteraceae;g__Brevundimonas;	0.000168976	6.3366e-05	0.000253464	0.000549172	2.1122e-05	8.4488e-05	0.000126732	2.1122e-05	0.000190098	0.000126732	0.000147854	8.4488e-05
k__Bacteria;p__Bacteroidetes;c__Bacteroidia;o__Bacteroidales;f__Porphyromonadaceae;g__Dysgonomonas;	0	0	0	0	0	0.00052805	0	0	0	0	0	0
k__Bacteria;p__Actinobacteria;c__unidentified_Actinobacteria;o__Micrococcales;f__Promicromonosporaceae;g__Promicromonospora;	0.000506928	0.000274586	0.000401318	0.00052805	0.000126732	0.000232342	0.000168976	0.000168976	0.000295708	0.00021122	0.000190098	0.000274586
k__Bacteria;p__Firmicutes;c__Clostridia;o__Clostridiales;f__Lachnospiraceae;g__Lachnospiraceae_FCS020_group;	0.00052805	0.00021122	0.000443562	0.000253464	0.000337952	0.000147854	0.00042244	0.000359074	0.00031683	0.000295708	0.000443562	0.000253464
k__Bacteria;p__Actinobacteria;c__unidentified_Actinobacteria;o__Frankiales;f__Geodermatophilaceae;g__Blastococcus;	2.1122e-05	6.3366e-05	0	0.00052805	0	4.2244e-05	8.4488e-05	4.2244e-05	0.000126732	2.1122e-05	2.1122e-05	0.00010561
k__Bacteria;p__Actinobacteria;c__unidentified_Actinobacteria;o__Micrococcales;f__Micrococcaceae;g__Yaniella;	0.00052805	0	0	0	0	0	0	0	0	0	0	0
k__Bacteria;p__Proteobacteria;c__Gammaproteobacteria;o__Thiotrichales;f__Thiotrichaceae;g__Methylohalomonas;	0.000295708	8.4488e-05	0.000232342	0.00052805	0.000253464	0.00021122	0.000274586	0.000232342	0.000168976	0.000168976	0.000147854	0.000147854
k__Bacteria;p__Bacteroidetes;c__Sphingobacteriia;o__Sphingobacteriales;f__Chitinophagaceae;g__Segetibacter;	0	2.1122e-05	0	0.000485806	0	0	0	0	0	2.1122e-05	0	0
k__Bacteria;p__Actinobacteria;c__Thermoleophilia;o__Gaiellales;f__Gaiellaceae;g__Gaiella;	2.1122e-05	0	2.1122e-05	0.000464684	0	0.000147854	0	0	0	0	0	0
k__Bacteria;p__Bacteroidetes;c__Flavobacteriia;o__Flavobacteriales;f__Flavobacteriaceae;g__Gillisia;	4.2244e-05	0.000232342	0.000190098	0.000464684	0.000147854	0.000147854	0.000126732	0.000168976	0.000253464	0.000190098	0.000126732	0.000126732
k__Bacteria;p__Firmicutes;c__Clostridia;o__Clostridiales;f__Ruminococcaceae;g__Subdoligranulum;	0.000464684	0.000337952	0.00010561	0	0	0	0	0	0	0	0	0
k__Bacteria;p__Actinobacteria;c__unidentified_Actinobacteria;o__Streptomycetales;f__Streptomycetaceae;g__Streptomyces;	0.000147854	4.2244e-05	0.000126732	0.000443562	0.000190098	0.00010561	0.000147854	0	0.00021122	0.000126732	0.000147854	0.000190098
k__Bacteria;p__Firmicutes;c__Clostridia;o__Clostridiales;f__Family_XIII;g__Family_XIII_UCG-001;	0.000253464	8.4488e-05	0.000295708	0.000147854	0.000126732	0.000168976	0.000443562	0.000253464	0.000359074	0.000190098	0.000126732	0.000337952
k__Bacteria;p__Firmicutes;c__Bacilli;o__Bacillales;f__Paenibacillaceae;g__Paenibacillus;	8.4488e-05	0	2.1122e-05	0.00042244	0	6.3366e-05	0	4.2244e-05	0.000443562	0	0	0
k__Bacteria;p__Proteobacteria;c__Betaproteobacteria;o__Burkholderiales;f__Burkholderiaceae;g__Ralstonia;	0.00021122	0.000443562	2.1122e-05	0.00021122	4.2244e-05	8.4488e-05	6.3366e-05	8.4488e-05	6.3366e-05	0	2.1122e-05	0.00010561
k__Bacteria;p__Proteobacteria;c__Alphaproteobacteria;o__Rhizobiales;f__Rhodobiaceae;g__Methyloceanibacter;	0.000295708	0.00010561	0.00042244	0.000443562	0.000253464	0.00021122	0.000295708	0.000253464	0.00021122	0.000190098	0.000190098	0.000190098
k__Bacteria;p__Proteobacteria;c__Alphaproteobacteria;o__Rhodospirillales;f__Rhodospirillaceae;g__Defluviicoccus;	0.000147854	6.3366e-05	0.000147854	0.00031683	8.4488e-05	0.000274586	8.4488e-05	4.2244e-05	0.000443562	0.000126732	6.3366e-05	0.000126732
k__Bacteria;p__Firmicutes;c__Clostridia;o__Clostridiales;f__Lachnospiraceae;g__Shuttleworthia;	0.000232342	0.000443562	2.1122e-05	2.1122e-05	0	0	6.3366e-05	0	4.2244e-05	0	2.1122e-05	6.3366e-05
k__Bacteria;p__Actinobacteria;c__unidentified_Actinobacteria;o__Frankiales;f__Geodermatophilaceae;g__Geodermatophilus;	2.1122e-05	4.2244e-05	0	0.00042244	0	4.2244e-05	6.3366e-05	0	0	0	0	0
k__Bacteria;p__Actinobacteria;c__unidentified_Actinobacteria;o__Pseudonocardiales;f__Pseudonocardiaceae;g__Pseudonocardia;	0	4.2244e-05	8.4488e-05	0.00042244	0	4.2244e-05	0.000126732	4.2244e-05	4.2244e-05	2.1122e-05	0.00010561	6.3366e-05
k__Bacteria;p__Planctomycetes;c__Planctomycetacia;o__Planctomycetales;f__Planctomycetaceae;g__Pir4_lineage;	0	0	0	0.000401318	0	0	0	0	0	0	0	0
k__Bacteria;p__Actinobacteria;c__unidentified_Actinobacteria;o__Micrococcales;f__Cellulomonadaceae;g__Cellulomonas;	0	0	0	0.000401318	0	2.1122e-05	0	0	0	0	0	0
k__Bacteria;p__Bacteroidetes;c__Cytophagia;o__Order_III;f__unidentified_Order_III;g__Gracilimonas;	0.00031683	0.000232342	0.000359074	0.000401318	0.00021122	0.000380196	0.000253464	0.000190098	0.000147854	0.000274586	0.000274586	0.000190098
k__Bacteria;p__Proteobacteria;c__Alphaproteobacteria;o__Rhodospirillales;f__Rhodospirillaceae;g__Thalassospira;	2.1122e-05	0	4.2244e-05	4.2244e-05	6.3366e-05	4.2244e-05	2.1122e-05	6.3366e-05	4.2244e-05	0.000401318	0.00010561	6.3366e-05
k__Bacteria;p__Firmicutes;c__Clostridia;o__Clostridiales;f__Family_XIII;g__[Eubacterium]_brachy_group;	0.000147854	0.000274586	0.00021122	0.000126732	8.4488e-05	0.000274586	0.000147854	0.000147854	0.000401318	2.1122e-05	8.4488e-05	8.4488e-05
k__Bacteria;p__Proteobacteria;c__Betaproteobacteria;o__Methylophilales;f__Methylophilaceae;g__Methylophilus;	2.1122e-05	0	0	0	0	0.000401318	0	0	0	0	0	0
k__Bacteria;p__Proteobacteria;c__Alphaproteobacteria;o__Rhizobiales;f__Methylobacteriaceae;g__Microvirga;	0	0	2.1122e-05	0.000380196	0	6.3366e-05	0	0	0	0	6.3366e-05	4.2244e-05
k__Bacteria;p__Proteobacteria;c__Betaproteobacteria;o__Neisseriales;f__Neisseriaceae;g__Kingella;	0	0	0.000380196	0	0	8.4488e-05	0	2.1122e-05	0	2.1122e-05	0	0
k__Bacteria;p__Bacteroidetes;c__Bacteroidia;o__Bacteroidales;f__Porphyromonadaceae;g__Barnesiella;	0	0.000380196	0	0	0	0	0	0	0	0	0	0
k__Bacteria;p__Actinobacteria;c__unidentified_Actinobacteria;o__Propionibacteriales;f__Nocardioidaceae;g__Kribbella;	0.000190098	0.00010561	0.00031683	0.000337952	0.000168976	0.000190098	0.000232342	8.4488e-05	0.000380196	0.00021122	8.4488e-05	0.00010561
k__Bacteria;p__Cyanobacteria;c__Chloroplast;o__unidentified_Chloroplast;f__unidentified_Chloroplast;g__unidentified_Chloroplast;	4.2244e-05	2.1122e-05	0	0	2.1122e-05	0.000359074	0	2.1122e-05	2.1122e-05	2.1122e-05	2.1122e-05	6.3366e-05
k__Bacteria;p__Proteobacteria;c__Gammaproteobacteria;o__Pseudomonadales;f__Moraxellaceae;g__Moraxella;	0	0	6.3366e-05	2.1122e-05	4.2244e-05	0.000126732	4.2244e-05	0	0.000359074	0	4.2244e-05	0
k__Bacteria;p__Proteobacteria;c__Gammaproteobacteria;o__Xanthomonadales;f__Xanthomonadaceae;g__Stenotrophomonas;	0	4.2244e-05	0	0	0	0.000337952	0	0	4.2244e-05	0	0	0
k__Bacteria;p__Proteobacteria;c__Deltaproteobacteria;o__Myxococcales;f__Haliangiaceae;g__Haliangium;	8.4488e-05	6.3366e-05	0.00010561	0.000337952	2.1122e-05	0.000190098	0	6.3366e-05	8.4488e-05	0	0.000147854	8.4488e-05
k__Bacteria;p__Firmicutes;c__Clostridia;o__Clostridiales;f__Family_XIII;g__Family_XIII_AD3011_group;	0.000126732	0.000337952	8.4488e-05	6.3366e-05	6.3366e-05	2.1122e-05	0.000190098	0.000253464	4.2244e-05	8.4488e-05	4.2244e-05	2.1122e-05
k__Bacteria;p__Planctomycetes;c__Planctomycetacia;o__Planctomycetales;f__Planctomycetaceae;g__Rhodopirellula;	0	4.2244e-05	0	0.000337952	4.2244e-05	0	0	0	0	0	0	0
k__Bacteria;p__Proteobacteria;c__Betaproteobacteria;o__Burkholderiales;f__Comamonadaceae;g__Curvibacter;	0	4.2244e-05	4.2244e-05	0.000337952	2.1122e-05	0.000126732	6.3366e-05	4.2244e-05	0.000147854	6.3366e-05	2.1122e-05	4.2244e-05
k__Bacteria;p__Bacteroidetes;c__Cytophagia;o__Cytophagales;f__Cytophagaceae;g__Rufibacter;	0	0	0	0.00031683	0	0	0	0	0	0	0	0
k__Bacteria;p__Actinobacteria;c__Thermoleophilia;o__Gaiellales;f__unidentified_Gaiellales;g__unidentified_Gaiellales;	8.4488e-05	6.3366e-05	6.3366e-05	0.00031683	4.2244e-05	6.3366e-05	8.4488e-05	8.4488e-05	6.3366e-05	0	4.2244e-05	8.4488e-05
k__Bacteria;p__Actinobacteria;c__Coriobacteriia;o__Coriobacteriales;f__Coriobacteriaceae;g__Enterorhabdus;	0.000190098	0.000253464	0.000126732	8.4488e-05	6.3366e-05	8.4488e-05	0.000168976	0.00031683	0.000295708	0	0.00031683	0.00031683
k__Bacteria;p__Deinococcus-Thermus;c__Deinococci;o__Deinococcales;f__Trueperaceae;g__Truepera;	4.2244e-05	0.000147854	0.000168976	0.00031683	0.00010561	0.000147854	0.000168976	0.000126732	6.3366e-05	0	8.4488e-05	6.3366e-05
k__Bacteria;p__Proteobacteria;c__SK259;o__unidentified_SK259;f__unidentified_SK259;g__unidentified_SK259;	2.1122e-05	0	0	0.000295708	0	0	4.2244e-05	0	0	0	4.2244e-05	6.3366e-05
k__Bacteria;p__Proteobacteria;c__Gammaproteobacteria;o__Oceanospirillales;f__Alcanivoracaceae;g__Kangiella;	0.00021122	0.000168976	0.000274586	0.000295708	6.3366e-05	0.000190098	0.000168976	0.000168976	0.000274586	0.00010561	0.000147854	0.000168976
k__Bacteria;p__Bacteroidetes;c__Cytophagia;o__Order_III;f__unidentified_Order_III;g__Fodinibius;	0.000253464	0.000168976	0.000232342	0.000274586	0.000147854	0.000190098	0.00010561	0.000168976	0.000253464	0.000190098	0.000168976	0.000295708
k__Bacteria;p__Actinobacteria;c__unidentified_Actinobacteria;o__Pseudonocardiales;f__Pseudonocardiaceae;g__Actinomycetospora;	0	2.1122e-05	0	0.000295708	0	0	0	0	2.1122e-05	0	4.2244e-05	4.2244e-05
k__Bacteria;p__Proteobacteria;c__Gammaproteobacteria;o__Cardiobacteriales;f__Cardiobacteriaceae;g__Cardiobacterium;	8.4488e-05	8.4488e-05	0.000295708	0.000126732	4.2244e-05	0.000126732	0.00010561	6.3366e-05	0.00021122	8.4488e-05	8.4488e-05	4.2244e-05
k__Bacteria;p__Actinobacteria;c__unidentified_Actinobacteria;o__Micrococcales;f__Intrasporangiaceae;g__Ornithinicoccus;	0.000147854	0.000147854	0.000232342	0.000295708	8.4488e-05	4.2244e-05	0.000147854	2.1122e-05	0.00010561	0.000126732	0.000147854	6.3366e-05
k__Bacteria;p__Actinobacteria;c__unidentified_Actinobacteria;o__Pseudonocardiales;f__Pseudonocardiaceae;g__Amycolatopsis;	0.000253464	0.00010561	0.000232342	0.000274586	0.000126732	0.000232342	0.000168976	4.2244e-05	0.000168976	0.000168976	0.000190098	0.000190098
k__Bacteria;p__Proteobacteria;c__Gammaproteobacteria;o__Orbales;f__Orbaceae;g__Gilliamella;	0	0	0	0	0	0.000274586	0	0	0	0	0	0
k__Bacteria;p__Proteobacteria;c__Betaproteobacteria;o__Hydrogenophilales;f__Hydrogenophilaceae;g__Hydrogenophilus;	0	0	0	0	0	0.000274586	0	0	0	0	0	0
k__Bacteria;p__Proteobacteria;c__Alphaproteobacteria;o__Rhizobiales;f__Rhizobiaceae;g__Neorhizobium;	0	0	0	0.000274586	0	6.3366e-05	0	0	4.2244e-05	0	0	0
k__Bacteria;p__Actinobacteria;c__unidentified_Actinobacteria;o__Corynebacteriales;f__Corynebacteriaceae;g__Corynebacterium;	6.3366e-05	0	0.000147854	0.000190098	0	4.2244e-05	2.1122e-05	0	0.000274586	4.2244e-05	6.3366e-05	0
k__Bacteria;p__Synergistetes;c__Synergistia;o__Synergistales;f__Synergistaceae;g__Fretibacterium;	4.2244e-05	8.4488e-05	0.000190098	0.000253464	4.2244e-05	0.000147854	4.2244e-05	0	0.000190098	4.2244e-05	2.1122e-05	6.3366e-05
k__Bacteria;p__Actinobacteria;c__unidentified_Actinobacteria;o__Micrococcales;f__Cellulomonadaceae;g__Actinotalea;	0	0	0	0.000253464	2.1122e-05	0	2.1122e-05	0	0	4.2244e-05	0	0
k__Bacteria;p__Actinobacteria;c__unidentified_Actinobacteria;o__Micrococcales;f__Promicromonosporaceae;g__Myceligenerans;	0.000253464	0.000126732	0.000190098	0.000253464	6.3366e-05	0.000190098	4.2244e-05	0.000126732	0.000147854	0.00010561	4.2244e-05	0.000126732
k__Bacteria;p__Firmicutes;c__Clostridia;o__Clostridiales;f__Lachnospiraceae;g__Acetitomaculum;	0	0	0	0	2.1122e-05	4.2244e-05	2.1122e-05	2.1122e-05	0.000253464	0	0	0
k__Bacteria;p__Firmicutes;c__Clostridia;o__Clostridiales;f__Lachnospiraceae;g__Eisenbergiella;	8.4488e-05	0.000253464	0	0	0	0	0	0	0	0	0	0
k__Bacteria;p__Actinobacteria;c__unidentified_Actinobacteria;o__Frankiales;f__Geodermatophilaceae;g__Modestobacter;	0	2.1122e-05	4.2244e-05	0.000232342	0	0	0	0	0	0	0	0
k__Bacteria;p__Spirochaetes;c__unidentified_Spirochaetes;o__Spirochaetales;f__Brachyspiraceae;g__Brachyspira;	2.1122e-05	6.3366e-05	4.2244e-05	0.000232342	4.2244e-05	0	2.1122e-05	0	4.2244e-05	2.1122e-05	0.000168976	0.000126732
k__Bacteria;p__Bacteroidetes;c__Flavobacteriia;o__Flavobacteriales;f__Flavobacteriaceae;g__Galbibacter;	0.00021122	0.00010561	0.000147854	0.000232342	0.00010561	0.000190098	0.000168976	8.4488e-05	0.00021122	0.000126732	8.4488e-05	0.00010561
k__Bacteria;p__Proteobacteria;c__Gammaproteobacteria;o__Enterobacteriales;f__Enterobacteriaceae;g__Arsenophonus;	0	0	0	0	0	0.000232342	0	0	0	0	0	0
k__Bacteria;p__Firmicutes;c__Bacilli;o__Lactobacillales;f__Aerococcaceae;g__Abiotrophia;	0.000147854	0.000126732	0.000232342	0.000232342	0	0.000126732	0.00010561	6.3366e-05	0.000147854	8.4488e-05	0.00021122	4.2244e-05
k__Bacteria;p__Firmicutes;c__Bacilli;o__Bacillales;f__Planococcaceae;g__Jeotgalibacillus;	0	0	0	0.000232342	0	2.1122e-05	4.2244e-05	4.2244e-05	8.4488e-05	2.1122e-05	2.1122e-05	0
k__Bacteria;p__Firmicutes;c__Clostridia;o__Clostridiales;f__Lachnospiraceae;g__Butyrivibrio_2;	4.2244e-05	0	0.000190098	8.4488e-05	8.4488e-05	2.1122e-05	2.1122e-05	4.2244e-05	0.000232342	2.1122e-05	4.2244e-05	0.000126732
k__Bacteria;p__Proteobacteria;c__Alphaproteobacteria;o__Rhodospirillales;f__Acetobacteraceae;g__Roseomonas;	0	0	0	0.000232342	0	0	0	0	0	0	0	0
k__Bacteria;p__Bacteroidetes;c__Bacteroidia;o__Bacteroidales;f__Porphyromonadaceae;g__unidentified_Porphyromonadaceae;	8.4488e-05	2.1122e-05	4.2244e-05	2.1122e-05	0	0	4.2244e-05	0	0.000232342	8.4488e-05	0	0
k__Bacteria;p__Bacteroidetes;c__Flavobacteriia;o__Flavobacteriales;f__Cryomorphaceae;g__Owenweeksia;	8.4488e-05	0.000232342	0.000168976	0.000190098	6.3366e-05	0.00010561	0.00010561	0.000168976	6.3366e-05	6.3366e-05	8.4488e-05	0.000126732
k__Bacteria;p__Firmicutes;c__Negativicutes;o__Selenomonadales;f__Veillonellaceae;g__Anaeroglobus;	2.1122e-05	0	0.000232342	6.3366e-05	4.2244e-05	2.1122e-05	2.1122e-05	0	0.00010561	0	0	0
k__Bacteria;p__Acidobacteria;c__unidentified_Acidobacteria;o__Subgroup_3;f__unidentified_Acidobacteria;g__Bryobacter;	0	0	2.1122e-05	0.00021122	0	0.00021122	2.1122e-05	0	0	0	0	0
k__Bacteria;p__Proteobacteria;c__Deltaproteobacteria;o__Bdellovibrionales;f__Bacteriovoracaceae;g__Peredibacter;	4.2244e-05	0	4.2244e-05	0.00021122	0	4.2244e-05	0	0	0.00010561	2.1122e-05	2.1122e-05	2.1122e-05
k__Bacteria;p__Bacteroidetes;c__Bacteroidia;o__Bacteroidales;f__Rikenellaceae;g__SP3-e08;	0	8.4488e-05	8.4488e-05	0	0.00010561	4.2244e-05	0.00010561	0.00021122	0	0	0	6.3366e-05
k__Bacteria;p__Actinobacteria;c__unidentified_Actinobacteria;o__Streptosporangiales;f__Nocardiopsaceae;g__Nocardiopsis;	6.3366e-05	0	0.00010561	0.00021122	4.2244e-05	0	2.1122e-05	8.4488e-05	2.1122e-05	6.3366e-05	6.3366e-05	8.4488e-05
k__Bacteria;p__Firmicutes;c__Bacilli;o__Bacillales;f__Bacillaceae;g__Gracilibacillus;	0.000126732	4.2244e-05	0.00021122	0.000126732	8.4488e-05	6.3366e-05	0	4.2244e-05	4.2244e-05	0.00021122	6.3366e-05	4.2244e-05
k__Bacteria;p__Bacteroidetes;c__Cytophagia;o__Cytophagales;f__Cyclobacteriaceae;g__Cyclobacterium;	0.000168976	0.000190098	0.00021122	4.2244e-05	6.3366e-05	8.4488e-05	0.00010561	8.4488e-05	6.3366e-05	0.00010561	0.00010561	2.1122e-05
k__Bacteria;p__Proteobacteria;c__Betaproteobacteria;o__Burkholderiales;f__Comamonadaceae;g__Albidiferax;	0	0	0	0	0	0	0	0	0.00021122	0	0	0
k__Bacteria;p__Firmicutes;c__Clostridia;o__Clostridiales;f__Ruminococcaceae;g__Ruminococcaceae_UCG-010;	0.00021122	4.2244e-05	0	0	0	0	0	0	0	0	0	0
k__Bacteria;p__Actinobacteria;c__unidentified_Actinobacteria;o__Pseudonocardiales;f__Pseudonocardiaceae;g__Actinophytocola;	8.4488e-05	4.2244e-05	4.2244e-05	0.00021122	2.1122e-05	0	0	0	8.4488e-05	0	0	0
k__Bacteria;p__Nitrospirae;c__Nitrospira;o__Nitrospirales;f__Nitrospiraceae;g__unidentified_Nitrospiraceae;	6.3366e-05	4.2244e-05	4.2244e-05	0.00021122	0	8.4488e-05	8.4488e-05	2.1122e-05	2.1122e-05	0	4.2244e-05	2.1122e-05
k__Bacteria;p__Bacteroidetes;c__Cytophagia;o__Cytophagales;f__Flammeovirgaceae;g__Tunicatimonas;	2.1122e-05	8.4488e-05	0	0.00021122	4.2244e-05	0.00010561	6.3366e-05	0.000126732	8.4488e-05	0.00010561	0.00010561	6.3366e-05
k__Bacteria;p__Firmicutes;c__Clostridia;o__Clostridiales;f__Lachnospiraceae;g__Anaerostipes;	0	2.1122e-05	0.00021122	0	0	8.4488e-05	0	0	4.2244e-05	0	0	0
k__Bacteria;p__Actinobacteria;c__unidentified_Actinobacteria;o__Micrococcales;f__Microbacteriaceae;g__Microbacterium;	6.3366e-05	0.00010561	0	0.000147854	0	0	0	4.2244e-05	0.00021122	0	0	0
k__Bacteria;p__Actinobacteria;c__unidentified_Actinobacteria;o__Corynebacteriales;f__Nocardiaceae;g__Nocardia;	8.4488e-05	8.4488e-05	6.3366e-05	0.00021122	2.1122e-05	4.2244e-05	6.3366e-05	2.1122e-05	0	0.00010561	6.3366e-05	6.3366e-05
k__Bacteria;p__Bacteroidetes;c__Cytophagia;o__Cytophagales;f__Cytophagaceae;g__Rhodocytophaga;	0	0	0	0.00021122	0	0	0	0	0	0	0	0
k__Bacteria;p__Proteobacteria;c__Gammaproteobacteria;o__Cellvibrionales;f__Cellvibrionaceae;g__Simiduia;	8.4488e-05	0.000190098	8.4488e-05	0.00021122	0.000168976	0.00010561	0.00010561	0.000126732	0.000190098	4.2244e-05	6.3366e-05	0.000126732
k__Bacteria;p__Firmicutes;c__Negativicutes;o__Selenomonadales;f__Acidaminococcaceae;g__Phascolarctobacterium;	0	0.000190098	0	0	0	0	0	0	0	0	0	0
k__Bacteria;p__Proteobacteria;c__Gammaproteobacteria;o__Aeromonadales;f__Aeromonadaceae;g__Aeromonas;	0	0	0	0	0	0.000190098	0	0	8.4488e-05	0	0	0
k__Bacteria;p__Actinobacteria;c__unidentified_Actinobacteria;o__Propionibacteriales;f__Propionibacteriaceae;g__Propionibacterium;	0	2.1122e-05	4.2244e-05	0	0	0.000190098	0	2.1122e-05	0.000190098	0	0	0
k__Bacteria;p__Bacteroidetes;c__Cytophagia;o__Cytophagales;f__Flammeovirgaceae;g__Cesiribacter;	0.000126732	8.4488e-05	4.2244e-05	0.000190098	6.3366e-05	4.2244e-05	8.4488e-05	0	4.2244e-05	0.000168976	2.1122e-05	0.000147854
k__Bacteria;p__Firmicutes;c__Bacilli;o__Bacillales;f__Bacillaceae;g__Halobacillus;	8.4488e-05	4.2244e-05	4.2244e-05	0.000190098	4.2244e-05	4.2244e-05	8.4488e-05	4.2244e-05	4.2244e-05	6.3366e-05	0	8.4488e-05
k__Bacteria;p__Actinobacteria;c__Coriobacteriia;o__Coriobacteriales;f__Coriobacteriaceae;g__Gordonibacter;	6.3366e-05	0.000190098	0	0	0	0	0	0	0	0	0	0
k__Bacteria;p__Proteobacteria;c__Betaproteobacteria;o__Burkholderiales;f__Comamonadaceae;g__Azohydromonas;	0	0	2.1122e-05	0.000190098	4.2244e-05	0.000168976	0	0	0.000126732	0	0	0
k__Bacteria;p__Proteobacteria;c__Betaproteobacteria;o__Burkholderiales;f__Alcaligenaceae;g__Bordetella;	0	4.2244e-05	0	2.1122e-05	6.3366e-05	0.000190098	0	8.4488e-05	0.00010561	0	0	2.1122e-05
k__Bacteria;p__Proteobacteria;c__Alphaproteobacteria;o__Caulobacterales;f__Hyphomonadaceae;g__Hirschia;	0	0	0	0.000190098	0	0	0	0	0	2.1122e-05	0	0
k__Bacteria;p__Firmicutes;c__Bacilli;o__Lactobacillales;f__Leuconostocaceae;g__Weissella;	2.1122e-05	0	0	0	0	0.000168976	0	0	0	0	0	0
k__Bacteria;p__Firmicutes;c__Bacilli;o__Lactobacillales;f__Aerococcaceae;g__Aerococcus;	0.000168976	2.1122e-05	0	0	0	0	0	0	4.2244e-05	0	0	0
k__Bacteria;p__Firmicutes;c__Clostridia;o__Clostridiales;f__Lachnospiraceae;g__[Ruminococcus]_gauvreauii_group;	0.000168976	0.00010561	0	0	0	0	0	0	0	0	0	0
k__Bacteria;p__Proteobacteria;c__Betaproteobacteria;o__Rhodocyclales;f__Rhodocyclaceae;g__Azospira;	0	0	0	0	0	0.000168976	0	0	0	0	0	0
k__Bacteria;p__Proteobacteria;c__Alphaproteobacteria;o__Sphingomonadales;f__Sphingomonadaceae;g__Novosphingobium;	6.3366e-05	0	0	6.3366e-05	0	0.000168976	2.1122e-05	2.1122e-05	0.00010561	0	4.2244e-05	0
k__Bacteria;p__Bacteroidetes;c__Sphingobacteriia;o__Sphingobacteriales;f__WCHB1-69;g__unidentified_WCHB1-69;	0	0	4.2244e-05	0	0	0	0	0	0.000168976	2.1122e-05	0	0
k__Bacteria;p__Firmicutes;c__Clostridia;o__Clostridiales;f__Lachnospiraceae;g__Coprococcus_3;	0	0.000168976	6.3366e-05	0	0	4.2244e-05	0	0	0	0	0	0
k__Bacteria;p__Proteobacteria;c__Alphaproteobacteria;o__Rhodobacterales;f__Rhodobacteraceae;g__Palleronia;	6.3366e-05	8.4488e-05	0	0.000147854	4.2244e-05	0.000126732	4.2244e-05	6.3366e-05	0.000126732	8.4488e-05	6.3366e-05	8.4488e-05
k__Bacteria;p__Proteobacteria;c__Alphaproteobacteria;o__Caulobacterales;f__Caulobacteraceae;g__Caulobacter;	0	0	0	0.000147854	0	8.4488e-05	0	0	0	0	0	0
k__Bacteria;p__Verrucomicrobia;c__OPB35_soil_group;o__unidentified_OPB35_soil_group;f__unidentified_OPB35_soil_group;g__unidentified_OPB35_soil_group;	0	0	0	0.000147854	0	0	0	0	4.2244e-05	0	0	0
k__Bacteria;p__Proteobacteria;c__Deltaproteobacteria;o__Desulfobacterales;f__Nitrospinaceae;g__Candidatus_Entotheonella;	0	0	0	0.000147854	0	0	0	0	0	0	0	0
k__Bacteria;p__Bacteroidetes;c__Cytophagia;o__Cytophagales;f__Cytophagaceae;g__Dyadobacter;	0	0	0	0.000147854	0	0	0	0	0	0	0	2.1122e-05
k__Bacteria;p__Proteobacteria;c__Alphaproteobacteria;o__Rhodobacterales;f__Rhodobacteraceae;g__Rhodobacter;	0	0	0	0	0	0.000147854	0	0	0	0	0	0
k__Bacteria;p__Proteobacteria;c__Alphaproteobacteria;o__Rhizobiales;f__Xanthobacteraceae;g__Variibacter;	0	0	0	0.000147854	0	2.1122e-05	0	4.2244e-05	0	0	0	0
k__Bacteria;p__Proteobacteria;c__Gammaproteobacteria;o__Aeromonadales;f__Succinivibrionaceae;g__Succinivibrionaceae_UCG-002;	0	0	0	2.1122e-05	0	0	0	0	0.000147854	0	0	0
k__Bacteria;p__Bacteroidetes;c__Cytophagia;o__Cytophagales;f__Flammeovirgaceae;g__Nafulsella;	0	2.1122e-05	4.2244e-05	0.00010561	6.3366e-05	0.00010561	0	6.3366e-05	0.000126732	2.1122e-05	4.2244e-05	0.000147854
k__Bacteria;p__Proteobacteria;c__Alphaproteobacteria;o__Rhodobacterales;f__Rhodobacteraceae;g__Phaeobacter;	8.4488e-05	4.2244e-05	4.2244e-05	0	0	4.2244e-05	0.000147854	0	0	0	2.1122e-05	4.2244e-05
k__Bacteria;p__Proteobacteria;c__Betaproteobacteria;o__Nitrosomonadales;f__Nitrosomonadaceae;g__Nitrosomonas;	6.3366e-05	0	0	0	0	6.3366e-05	4.2244e-05	0	0.000147854	0	2.1122e-05	0
k__Bacteria;p__Planctomycetes;c__Planctomycetacia;o__Planctomycetales;f__Planctomycetaceae;g__Pirellula;	0	0	0	0.000147854	0	0	0	0	0	0	0	0
k__Bacteria;p__Firmicutes;c__Bacilli;o__Bacillales;f__Alicyclobacillaceae;g__Tumebacillus;	0	0	0	0	0	0.000147854	0	0	0	0	0	0
k__Bacteria;p__Firmicutes;c__Clostridia;o__Clostridiales;f__Defluviitaleaceae;g__Defluviitaleaceae_UCG-011;	0.000147854	0.000147854	0.000126732	0	4.2244e-05	2.1122e-05	4.2244e-05	4.2244e-05	6.3366e-05	2.1122e-05	4.2244e-05	8.4488e-05
k__Bacteria;p__Bacteroidetes;c__Flavobacteriia;o__Flavobacteriales;f__Flavobacteriaceae;g__Salegentibacter;	8.4488e-05	0.000147854	4.2244e-05	4.2244e-05	6.3366e-05	8.4488e-05	8.4488e-05	0.000126732	2.1122e-05	0.000126732	4.2244e-05	4.2244e-05
k__Bacteria;p__Firmicutes;c__Bacilli;o__Bacillales;f__Paenibacillaceae;g__Oxalophagus;	0	0	0	0.000147854	8.4488e-05	0	0	0	0	0	0	2.1122e-05
k__Bacteria;p__Proteobacteria;c__Gammaproteobacteria;o__Cellvibrionales;f__Microbulbiferaceae;g__Microbulbifer;	8.4488e-05	6.3366e-05	4.2244e-05	0.000126732	8.4488e-05	0.000126732	2.1122e-05	6.3366e-05	0.00010561	2.1122e-05	0.000126732	0.00010561
k__Bacteria;p__Firmicutes;c__Erysipelotrichia;o__Erysipelotrichales;f__Erysipelotrichaceae;g__Holdemania;	2.1122e-05	0.000126732	0	0	0	0	0	0	0	0	0	0
k__Bacteria;p__Firmicutes;c__Clostridia;o__Clostridiales;f__Lachnospiraceae;g__Lachnospiraceae_XPB1014_group;	6.3366e-05	2.1122e-05	6.3366e-05	8.4488e-05	6.3366e-05	8.4488e-05	8.4488e-05	0.000126732	2.1122e-05	6.3366e-05	4.2244e-05	0.00010561
k__Bacteria;p__Bacteroidetes;c__Cytophagia;o__Cytophagales;f__Cytophagaceae;g__Ohtaekwangia;	0	0	0	0.000126732	0	0	0	0	4.2244e-05	0	0	0
k__Bacteria;p__Proteobacteria;c__Gammaproteobacteria;o__Alteromonadales;f__Idiomarinaceae;g__Idiomarina;	0.000126732	0	4.2244e-05	6.3366e-05	8.4488e-05	0	0	0	6.3366e-05	0	0	2.1122e-05
k__Bacteria;p__Proteobacteria;c__Gammaproteobacteria;o__unidentified_Gammaproteobacteria;f__unidentified_Gammaproteobacteria;g__Methylonatrum;	8.4488e-05	2.1122e-05	0.000126732	0.000126732	4.2244e-05	0.000126732	4.2244e-05	0	4.2244e-05	4.2244e-05	6.3366e-05	4.2244e-05
k__Bacteria;p__Bacteroidetes;c__Cytophagia;o__Cytophagales;f__Flammeovirgaceae;g__Marinoscillum;	6.3366e-05	2.1122e-05	0.000126732	2.1122e-05	0	6.3366e-05	4.2244e-05	8.4488e-05	0	0	2.1122e-05	0
k__Bacteria;p__Firmicutes;c__Bacilli;o__Bacillales;f__Paenibacillaceae;g__Brevibacillus;	0	0	0	0	0	0	0	0	0.000126732	0	0	0
k__Bacteria;p__Firmicutes;c__Erysipelotrichia;o__Erysipelotrichales;f__Erysipelotrichaceae;g__Bulleidia;	0	0	0.000126732	0	0	0	0	0	0.00010561	4.2244e-05	0	0
k__Bacteria;p__Bacteroidetes;c__Flavobacteriia;o__Flavobacteriales;f__Flavobacteriaceae;g__Subsaxibacter;	2.1122e-05	0	6.3366e-05	0	0	0	4.2244e-05	0.000126732	0	0	0	4.2244e-05
k__Archaea;p__Euryarchaeota;c__Methanobacteria;o__Methanobacteriales;f__Methanobacteriaceae;g__Methanobrevibacter;	2.1122e-05	0	0	0	2.1122e-05	2.1122e-05	0	0	0	4.2244e-05	4.2244e-05	0.000126732
k__Bacteria;p__Candidate_division_SR1;c__unidentified_Candidate_division_SR1;o__unidentified_Candidate_division_SR1;f__unidentified_Candidate_division_SR1;g__unidentified_Candidate_division_SR1;	8.4488e-05	0	0.000126732	4.2244e-05	0	4.2244e-05	0	4.2244e-05	4.2244e-05	2.1122e-05	0	2.1122e-05
k__Bacteria;p__Proteobacteria;c__Betaproteobacteria;o__Burkholderiales;f__Alcaligenaceae;g__Alcaligenes;	0	0	0	0	0	0.000126732	0	0	0	0	0	0
k__Bacteria;p__Proteobacteria;c__Betaproteobacteria;o__Burkholderiales;f__Comamonadaceae;g__Giesbergeria;	0	0	0	0	0	0.000126732	0	0	0.00010561	0	0	0
k__Bacteria;p__Firmicutes;c__Clostridia;o__Clostridiales;f__Ruminococcaceae;g__Ruminococcaceae_UCG-002;	0	8.4488e-05	0	0	0	0.000126732	0	0	0	0	0	0
k__Bacteria;p__Proteobacteria;c__Alphaproteobacteria;o__Rhizobiales;f__Rhizobiaceae;g__Rhizobium;	0	2.1122e-05	2.1122e-05	0	0	0.000126732	0	0	8.4488e-05	0	0	0
k__Bacteria;p__Proteobacteria;c__Betaproteobacteria;o__Burkholderiales;f__Oxalobacteraceae;g__Pseudoduganella;	0	0	0	0	0	0.000126732	0	0	0	0	0	0
k__Bacteria;p__Firmicutes;c__Clostridia;o__Clostridiales;f__Lachnospiraceae;g__Pseudobutyrivibrio;	4.2244e-05	2.1122e-05	6.3366e-05	4.2244e-05	2.1122e-05	4.2244e-05	2.1122e-05	0.000126732	0	6.3366e-05	0	2.1122e-05
k__Bacteria;p__Proteobacteria;c__Epsilonproteobacteria;o__Campylobacterales;f__Helicobacteraceae;g__Wolinella;	0	0	0.00010561	0	0	0	0	0	0	0	0	0
k__Bacteria;p__Proteobacteria;c__Alphaproteobacteria;o__Rhodospirillales;f__unidentified_Rhodospirillales;g__Candidatus_Alysiosphaera;	0	0	0	0.00010561	0	0	0	0	0	0	0	0
k__Bacteria;p__Actinobacteria;c__Acidimicrobiia;o__Acidimicrobiales;f__Acidimicrobiaceae;g__CL500-29_marine_group;	0	0	0	0.00010561	0	0	0	0	2.1122e-05	0	0	0
k__Bacteria;p__Bacteroidetes;c__Sphingobacteriia;o__Sphingobacteriales;f__Saprospiraceae;g__Candidatus_Aquirestis;	0	0	0	0	0	0.00010561	0	0	0	0	0	0
k__Bacteria;p__Firmicutes;c__Negativicutes;o__Selenomonadales;f__Veillonellaceae;g__unidentified_Veillonellaceae;	0	0	8.4488e-05	0	0	0	0	0	0.00010561	0	0	0
k__Bacteria;p__Bacteroidetes;c__Cytophagia;o__Cytophagales;f__Cytophagaceae;g__Fibrella;	0	0	0	0	0	0	0	0	0.00010561	0	0	0
k__Bacteria;p__Lentisphaerae;c__Lentisphaeria;o__Victivallales;f__Victivallaceae;g__Victivallis;	0	0.00010561	0	0	0	0	0	0	0	0	0	0
k__Bacteria;p__Proteobacteria;c__Gammaproteobacteria;o__Alteromonadales;f__Alteromonadaceae;g__Aestuariibacter;	0	4.2244e-05	0	0.00010561	2.1122e-05	2.1122e-05	2.1122e-05	2.1122e-05	2.1122e-05	0	2.1122e-05	0
k__Bacteria;p__Bacteroidetes;c__Bacteroidia;o__Bacteroidales;f__Prevotellaceae;g__Prevotella_9;	0	0	0	0	0	0.00010561	0	0	0	0	0	0
k__Bacteria;p__Proteobacteria;c__Alphaproteobacteria;o__Rhizobiales;f__Hyphomicrobiaceae;g__Pelagibacterium;	2.1122e-05	0	0.00010561	0	0	0	0	0	0	0	0	0
k__Bacteria;p__Proteobacteria;c__Epsilonproteobacteria;o__Campylobacterales;f__Helicobacteraceae;g__Sulfurimonas;	0	0	0	0	0	0	0	0	0.00010561	0	0	0
k__Bacteria;p__Firmicutes;c__Clostridia;o__Clostridiales;f__Lachnospiraceae;g__Johnsonella;	0	0	4.2244e-05	4.2244e-05	0	0.00010561	0	0	2.1122e-05	0	2.1122e-05	0
k__Bacteria;p__Proteobacteria;c__Deltaproteobacteria;o__Myxococcales;f__Polyangiaceae;g__Sorangium;	0	0	0	0.00010561	0	0	0	0	0	0	0	0
k__Bacteria;p__Firmicutes;c__Clostridia;o__Clostridiales;f__Ruminococcaceae;g__Papillibacter;	8.4488e-05	0	4.2244e-05	6.3366e-05	0	4.2244e-05	2.1122e-05	0	4.2244e-05	0	6.3366e-05	0.00010561
k__Bacteria;p__Firmicutes;c__Clostridia;o__Clostridiales;f__Ruminococcaceae;g__Ruminococcus_2;	0.00010561	0	0	0	0	0	0	0	0	0	0	0
k__Bacteria;p__Firmicutes;c__Negativicutes;o__Selenomonadales;f__Veillonellaceae;g__Allisonella;	0	0.00010561	0	0	0	0	0	0	0	0	0	0
k__Bacteria;p__Proteobacteria;c__Gammaproteobacteria;o__Legionellales;f__Legionellaceae;g__Legionella;	0	0	0	0	0	0	0	0	0.00010561	0	0	0
k__Bacteria;p__Actinobacteria;c__unidentified_Actinobacteria;o__Streptosporangiales;f__Thermomonosporaceae;g__Actinomadura;	2.1122e-05	6.3366e-05	0	0.00010561	0	4.2244e-05	6.3366e-05	2.1122e-05	6.3366e-05	2.1122e-05	4.2244e-05	2.1122e-05
k__Bacteria;p__Proteobacteria;c__Betaproteobacteria;o__Burkholderiales;f__Oxalobacteraceae;g__Massilia;	0	2.1122e-05	2.1122e-05	2.1122e-05	0	6.3366e-05	0	0	0.00010561	0	0	6.3366e-05
k__Bacteria;p__Proteobacteria;c__Gammaproteobacteria;o__Xanthomonadales;f__Xanthomonadaceae;g__Frateuria;	0	0	2.1122e-05	4.2244e-05	0	6.3366e-05	0	0	0.00010561	0	0	0
k__Bacteria;p__Proteobacteria;c__Alphaproteobacteria;o__Rhizobiales;f__unidentified_Rhizobiales;g__Alsobacter;	0	0	0	0	0	0.00010561	0	0	0	0	0	0
k__Bacteria;p__Firmicutes;c__Negativicutes;o__Selenomonadales;f__Veillonellaceae;g__Selenomonas_4;	0	0	4.2244e-05	0	4.2244e-05	0	0	0	2.1122e-05	0	0	0.00010561
k__Bacteria;p__Firmicutes;c__Clostridia;o__Clostridiales;f__Ruminococcaceae;g__Anaerofilum;	6.3366e-05	8.4488e-05	0	0	0	0	0	0	0	0	0	0
k__Bacteria;p__Actinobacteria;c__unidentified_Actinobacteria;o__Propionibacteriales;f__Nocardioidaceae;g__Marmoricola;	0	0	0	8.4488e-05	0	0	0	0	0	0	0	0
k__Bacteria;p__Bacteroidetes;c__Flavobacteriia;o__Flavobacteriales;f__Flavobacteriaceae;g__Marixanthomonas;	4.2244e-05	2.1122e-05	0	0	4.2244e-05	4.2244e-05	0	0	6.3366e-05	8.4488e-05	0	4.2244e-05
k__Bacteria;p__Firmicutes;c__Clostridia;o__Clostridiales;f__Family_XI;g__Ezakiella;	0	0	8.4488e-05	0	0	0	0	0	4.2244e-05	0	0	0
k__Bacteria;p__Bacteroidetes;c__Sphingobacteriia;o__Sphingobacteriales;f__Chitinophagaceae;g__Flavitalea;	0	0	0	8.4488e-05	0	0	0	0	0	0	0	0
k__Bacteria;p__Proteobacteria;c__Betaproteobacteria;o__Neisseriales;f__Neisseriaceae;g__Microvirgula;	0	0	0	0	0	0	0	0	8.4488e-05	0	0	0
k__Bacteria;p__Bacteroidetes;c__Cytophagia;o__Order_III;f__unidentified_Order_III;g__Balneola;	2.1122e-05	4.2244e-05	0	6.3366e-05	0	0	2.1122e-05	0	4.2244e-05	4.2244e-05	0	8.4488e-05
k__Bacteria;p__Firmicutes;c__Clostridia;o__Clostridiales;f__Lachnospiraceae;g__Howardella;	0	0	8.4488e-05	0	0	0	0	0	0	0	0	0
k__Bacteria;p__Firmicutes;c__Negativicutes;o__Selenomonadales;f__Veillonellaceae;g__Anaerovibrio;	4.2244e-05	2.1122e-05	2.1122e-05	6.3366e-05	0	0	8.4488e-05	4.2244e-05	2.1122e-05	0	0	0
k__Bacteria;p__Firmicutes;c__Bacilli;o__Bacillales;f__Planococcaceae;g__Sporosarcina;	8.4488e-05	0	0	0	0	0	4.2244e-05	2.1122e-05	0	0	0	0
k__Bacteria;p__Firmicutes;c__Clostridia;o__Clostridiales;f__Ruminococcaceae;g__Saccharofermentans;	2.1122e-05	6.3366e-05	6.3366e-05	0	6.3366e-05	2.1122e-05	0	4.2244e-05	8.4488e-05	0	0	0
k__Bacteria;p__Firmicutes;c__Bacilli;o__Lactobacillales;f__Aerococcaceae;g__Aerosphaera;	8.4488e-05	0	0	0	0	0	0	0	0	0	0	0
k__Bacteria;p__Bacteroidetes;c__Bacteroidia;o__Bacteroidales;f__Prevotellaceae;g__Prevotellaceae_UCG-003;	0	0	4.2244e-05	4.2244e-05	2.1122e-05	4.2244e-05	6.3366e-05	4.2244e-05	8.4488e-05	0	0	2.1122e-05
k__Bacteria;p__Firmicutes;c__Negativicutes;o__Selenomonadales;f__Veillonellaceae;g__Quinella;	0	0	8.4488e-05	6.3366e-05	4.2244e-05	6.3366e-05	0	0	8.4488e-05	4.2244e-05	4.2244e-05	0
k__Bacteria;p__Proteobacteria;c__Alphaproteobacteria;o__Sphingomonadales;f__Erythrobacteraceae;g__Erythrobacter;	0	4.2244e-05	2.1122e-05	6.3366e-05	4.2244e-05	4.2244e-05	2.1122e-05	0	4.2244e-05	2.1122e-05	8.4488e-05	6.3366e-05
k__Bacteria;p__Proteobacteria;c__Gammaproteobacteria;o__Oceanospirillales;f__Alcanivoracaceae;g__Alcanivorax;	6.3366e-05	0	0	6.3366e-05	0	4.2244e-05	8.4488e-05	4.2244e-05	6.3366e-05	0	2.1122e-05	2.1122e-05
k__Bacteria;p__Proteobacteria;c__Betaproteobacteria;o__Hydrogenophilales;f__Hydrogenophilaceae;g__Thiobacillus;	0	0	0	0	0	8.4488e-05	0	0	0	0	0	0
k__Bacteria;p__Bacteroidetes;c__Flavobacteriia;o__Flavobacteriales;f__Flavobacteriaceae;g__Croceibacter;	2.1122e-05	6.3366e-05	0	8.4488e-05	6.3366e-05	2.1122e-05	2.1122e-05	0	4.2244e-05	2.1122e-05	8.4488e-05	2.1122e-05
k__Bacteria;p__Proteobacteria;c__Gammaproteobacteria;o__Legionellales;f__Coxiellaceae;g__Rickettsiella;	6.3366e-05	0	4.2244e-05	8.4488e-05	0	0	0	0	0	0	0	0
k__Bacteria;p__Bacteroidetes;c__Flavobacteriia;o__Flavobacteriales;f__Flavobacteriaceae;g__Flavobacterium;	2.1122e-05	0	0	8.4488e-05	8.4488e-05	6.3366e-05	6.3366e-05	0	4.2244e-05	4.2244e-05	0	0
k__Bacteria;p__Acidobacteria;c__unidentified_Acidobacteria;o__Subgroup_3;f__unidentified_Acidobacteria;g__Candidatus_Solibacter;	0	0	0	0	0	8.4488e-05	0	0	0	0	0	0
k__Bacteria;p__Proteobacteria;c__Gammaproteobacteria;o__Chromatiales;f__Ectothiorhodospiraceae;g__Nitrococcus;	0	0	8.4488e-05	4.2244e-05	0	4.2244e-05	0	0	0	0	0	0
k__Bacteria;p__Proteobacteria;c__Gammaproteobacteria;o__Chromatiales;f__Chromatiaceae;g__Nitrosococcus;	0	6.3366e-05	8.4488e-05	2.1122e-05	4.2244e-05	8.4488e-05	0	2.1122e-05	4.2244e-05	0	0	6.3366e-05
k__Bacteria;p__Actinobacteria;c__unidentified_Actinobacteria;o__Pseudonocardiales;f__Pseudonocardiaceae;g__Saccharothrix;	0	0	0	8.4488e-05	0	0	0	0	0	0	0	4.2244e-05
k__Bacteria;p__Actinobacteria;c__unidentified_Actinobacteria;o__Micrococcales;f__Microbacteriaceae;g__Agromyces;	4.2244e-05	8.4488e-05	0	6.3366e-05	0	6.3366e-05	4.2244e-05	2.1122e-05	8.4488e-05	0	4.2244e-05	4.2244e-05
k__Bacteria;p__Proteobacteria;c__Gammaproteobacteria;o__Xanthomonadales;f__Xanthomonadaceae;g__Rhodanobacter;	0	6.3366e-05	0	0	0	8.4488e-05	0	0	6.3366e-05	0	0	0
k__Bacteria;p__Proteobacteria;c__Gammaproteobacteria;o__Oceanospirillales;f__Oceanospirillaceae;g__Pseudospirillum;	6.3366e-05	6.3366e-05	4.2244e-05	2.1122e-05	0	4.2244e-05	6.3366e-05	4.2244e-05	4.2244e-05	0	2.1122e-05	8.4488e-05
k__Bacteria;p__Tenericutes;c__Mollicutes;o__Mycoplasmatales;f__Mycoplasmataceae;g__Ureaplasma;	4.2244e-05	4.2244e-05	0	0	0	8.4488e-05	4.2244e-05	0	6.3366e-05	8.4488e-05	0	2.1122e-05
k__Bacteria;p__Bacteroidetes;c__Sphingobacteriia;o__Sphingobacteriales;f__Chitinophagaceae;g__Niastella;	0	0	0	0	0	8.4488e-05	0	0	0	0	0	0
k__Bacteria;p__Actinobacteria;c__unidentified_Actinobacteria;o__Micrococcales;f__Ruaniaceae;g__Ruania;	8.4488e-05	0	2.1122e-05	0	0	0	0	0	0	4.2244e-05	0	0
k__Bacteria;p__Proteobacteria;c__Gammaproteobacteria;o__Oceanospirillales;f__Saccharospirillaceae;g__Saccharospirillum;	8.4488e-05	0	6.3366e-05	2.1122e-05	8.4488e-05	2.1122e-05	2.1122e-05	4.2244e-05	0	0	0	2.1122e-05
k__Bacteria;p__Proteobacteria;c__Gammaproteobacteria;o__Pseudomonadales;f__Moraxellaceae;g__unidentified_Moraxellaceae;	0	0	0	0	0	8.4488e-05	0	0	0	0	0	0
k__Bacteria;p__Bacteroidetes;c__Cytophagia;o__Cytophagales;f__Flammeovirgaceae;g__Fulvivirga;	0	4.2244e-05	4.2244e-05	6.3366e-05	2.1122e-05	6.3366e-05	6.3366e-05	4.2244e-05	4.2244e-05	8.4488e-05	8.4488e-05	4.2244e-05
k__Bacteria;p__Proteobacteria;c__Gammaproteobacteria;o__Cellvibrionales;f__Cellvibrionaceae;g__Cellvibrio;	2.1122e-05	0	0	4.2244e-05	0	8.4488e-05	0	4.2244e-05	4.2244e-05	0	2.1122e-05	0
k__Bacteria;p__Bacteroidetes;c__Flavobacteriia;o__Flavobacteriales;f__Flavobacteriaceae;g__Sediminicola;	0	0	4.2244e-05	8.4488e-05	0	0	2.1122e-05	0	0	0	0	0
k__Bacteria;p__Bacteroidetes;c__Sphingobacteriia;o__Sphingobacteriales;f__Chitinophagaceae;g__Chitinophaga;	0	0	2.1122e-05	4.2244e-05	0	8.4488e-05	0	0	4.2244e-05	0	0	0
k__Bacteria;p__Bacteroidetes;c__Cytophagia;o__Cytophagales;f__Cytophagaceae;g__Hymenobacter;	0	0	0	8.4488e-05	0	0	0	0	0	0	0	0
k__Bacteria;p__Proteobacteria;c__Alphaproteobacteria;o__Caulobacterales;f__Caulobacteraceae;g__Phenylobacterium;	0	0	0	8.4488e-05	0	6.3366e-05	0	0	4.2244e-05	0	0	0
k__Bacteria;p__Proteobacteria;c__Gammaproteobacteria;o__unidentified_Gammaproteobacteria;f__unidentified_Gammaproteobacteria;g__Marinicella;	4.2244e-05	8.4488e-05	2.1122e-05	6.3366e-05	0	6.3366e-05	0	6.3366e-05	6.3366e-05	0	0	6.3366e-05
k__Bacteria;p__Proteobacteria;c__Alphaproteobacteria;o__Rhizobiales;f__unidentified_Rhizobiales;g__Bauldia;	4.2244e-05	0	2.1122e-05	8.4488e-05	0	6.3366e-05	0	0	0	0	4.2244e-05	0
k__Bacteria;p__Bacteroidetes;c__Cytophagia;o__Cytophagales;f__Cyclobacteriaceae;g__Algoriphagus;	0	4.2244e-05	8.4488e-05	4.2244e-05	4.2244e-05	2.1122e-05	8.4488e-05	2.1122e-05	6.3366e-05	0	0	4.2244e-05
k__Bacteria;p__Proteobacteria;c__Alphaproteobacteria;o__Rickettsiales;f__unidentified_Rickettsiales;g__Constrictibacter;	0	0	0	8.4488e-05	0	0	0	0	0	0	0	0
k__Bacteria;p__Proteobacteria;c__Alphaproteobacteria;o__Rickettsiales;f__Mitochondria;g__unidentified_Mitochondria;	8.4488e-05	0	0	0	0	4.2244e-05	0	0	4.2244e-05	0	0	0
k__Bacteria;p__Proteobacteria;c__Alphaproteobacteria;o__Rhizobiales;f__unidentified_Rhizobiales;g__Agaricicola;	0	0	0	8.4488e-05	0	0	2.1122e-05	0	0	0	0	0
k__Bacteria;p__Firmicutes;c__Erysipelotrichia;o__Erysipelotrichales;f__Erysipelotrichaceae;g__Candidatus_Stoquefichus;	0	0	0	0	0	0	0	0	0	0	0	8.4488e-05
k__Bacteria;p__Firmicutes;c__Clostridia;o__Clostridiales;f__Peptococcaceae;g__Desulfitibacter;	0	0	0	0	0	8.4488e-05	0	0	0	0	0	0
k__Bacteria;p__Proteobacteria;c__Gammaproteobacteria;o__Xanthomonadales;f__unidentified_Xanthomonadales;g__Acidibacter;	0	0	0	0	0	6.3366e-05	0	0	0	0	0	0
k__Bacteria;p__Actinobacteria;c__unidentified_Actinobacteria;o__Pseudonocardiales;f__Pseudonocardiaceae;g__Saccharopolyspora;	0	0	0	0	0	2.1122e-05	0	0	6.3366e-05	0	0	0
k__Bacteria;p__Proteobacteria;c__Gammaproteobacteria;o__Oceanospirillales;f__Oceanospirillaceae;g__Marinomonas;	4.2244e-05	0	0	0	0	2.1122e-05	0	0	6.3366e-05	6.3366e-05	2.1122e-05	0
k__Bacteria;p__Proteobacteria;c__Gammaproteobacteria;o__Xanthomonadales;f__Xanthomonadaceae;g__Panacagrimonas;	0	0	0	0	0	6.3366e-05	0	0	0	0	0	0
k__Bacteria;p__Proteobacteria;c__Deltaproteobacteria;o__Bdellovibrionales;f__Bdellovibrionaceae;g__Bdellovibrio;	0	2.1122e-05	0	2.1122e-05	0	6.3366e-05	4.2244e-05	0	0	0	0	0
k__Bacteria;p__Firmicutes;c__Erysipelotrichia;o__Erysipelotrichales;f__Erysipelotrichaceae;g__[Anaerorhabdus]_furcosa_group;	0	0	0	0	6.3366e-05	0	0	0	2.1122e-05	0	0	2.1122e-05
k__Bacteria;p__Proteobacteria;c__Deltaproteobacteria;o__Myxococcales;f__Myxococcaceae;g__Myxococcus;	0	0	0	6.3366e-05	0	0	0	0	0	0	0	0
k__Bacteria;p__Proteobacteria;c__Betaproteobacteria;o__Burkholderiales;f__Burkholderiaceae;g__Cupriavidus;	0	0	0	0	0	6.3366e-05	0	0	4.2244e-05	0	0	0
k__Bacteria;p__Firmicutes;c__Clostridia;o__Clostridiales;f__Lachnospiraceae;g__Lachnospiraceae_ND3007_group;	0	4.2244e-05	0	2.1122e-05	2.1122e-05	0	6.3366e-05	2.1122e-05	6.3366e-05	0	2.1122e-05	6.3366e-05
k__Bacteria;p__Actinobacteria;c__unidentified_Actinobacteria;o__Frankiales;f__Sporichthyaceae;g__Sporichthya;	0	2.1122e-05	0	6.3366e-05	0	0	0	0	2.1122e-05	0	0	0
k__Bacteria;p__Bacteroidetes;c__Flavobacteriia;o__Flavobacteriales;f__Flavobacteriaceae;g__Mariniflexile;	0	4.2244e-05	0	0	0	0	0	6.3366e-05	0	0	4.2244e-05	2.1122e-05
k__Bacteria;p__Firmicutes;c__Negativicutes;o__Selenomonadales;f__Veillonellaceae;g__Veillonellaceae_UCG-001;	2.1122e-05	0	6.3366e-05	0	0	0	0	0	0	6.3366e-05	0	2.1122e-05
k__Bacteria;p__Proteobacteria;c__Gammaproteobacteria;o__Oceanospirillales;f__Halomonadaceae;g__Cobetia;	0	0	0	2.1122e-05	0	0	2.1122e-05	0	0	0	0	6.3366e-05
k__Bacteria;p__Firmicutes;c__Clostridia;o__Clostridiales;f__Lachnospiraceae;g__Tyzzerella_3;	0	0	4.2244e-05	6.3366e-05	0	6.3366e-05	0	0	2.1122e-05	2.1122e-05	0	0
k__Bacteria;p__Actinobacteria;c__unidentified_Actinobacteria;o__Micrococcales;f__Intrasporangiaceae;g__Arsenicicoccus;	0	0	0	0	0	0	0	0	6.3366e-05	0	0	0
k__Bacteria;p__Firmicutes;c__Clostridia;o__Clostridiales;f__Lachnospiraceae;g__[Eubacterium]_ruminantium_group;	0	0	0	0	0	0	0	0	6.3366e-05	0	0	0
k__Bacteria;p__Actinobacteria;c__unidentified_Actinobacteria;o__Propionibacteriales;f__Nocardioidaceae;g__Flindersiella;	0	0	0	6.3366e-05	0	0	0	0	0	0	0	0
k__Bacteria;p__Firmicutes;c__Negativicutes;o__Selenomonadales;f__Veillonellaceae;g__Mitsuokella;	0	0	0	0	4.2244e-05	0	0	0	4.2244e-05	0	6.3366e-05	0
k__Bacteria;p__Proteobacteria;c__Deltaproteobacteria;o__Desulfovibrionales;f__Desulfomicrobiaceae;g__Desulfomicrobium;	0	0	0	0	0	0	0	0	6.3366e-05	0	0	0
k__Bacteria;p__Proteobacteria;c__Gammaproteobacteria;o__Thiotrichales;f__Piscirickettsiaceae;g__Methylophaga;	6.3366e-05	4.2244e-05	0	0	0	2.1122e-05	6.3366e-05	0	6.3366e-05	0	4.2244e-05	2.1122e-05
k__Bacteria;p__Proteobacteria;c__Gammaproteobacteria;o__Salinisphaerales;f__Salinisphaeraceae;g__Oceanococcus;	0	2.1122e-05	0	2.1122e-05	2.1122e-05	0	6.3366e-05	0	2.1122e-05	0	0	2.1122e-05
k__Bacteria;p__Actinobacteria;c__unidentified_Actinobacteria;o__Micrococcales;f__Intrasporangiaceae;g__Ornithinimicrobium;	0	0	0	6.3366e-05	0	0	0	0	0	0	0	0
k__Bacteria;p__Proteobacteria;c__Gammaproteobacteria;o__Legionellales;f__Coxiellaceae;g__Aquicella;	0	0	0	6.3366e-05	0	2.1122e-05	0	0	0	0	0	0
k__Bacteria;p__Actinobacteria;c__Acidimicrobiia;o__Acidimicrobiales;f__unidentified_Acidimicrobiales;g__Aciditerrimonas;	0	0	2.1122e-05	6.3366e-05	0	2.1122e-05	0	0	0	0	0	0
k__Bacteria;p__Proteobacteria;c__Gammaproteobacteria;o__Cellvibrionales;f__Cellvibrionaceae;g__Pseudomaricurvus;	2.1122e-05	4.2244e-05	0	0	6.3366e-05	0	4.2244e-05	0	0	2.1122e-05	2.1122e-05	2.1122e-05
k__Bacteria;p__Firmicutes;c__Erysipelotrichia;o__Erysipelotrichales;f__Erysipelotrichaceae;g__Erysipelotrichaceae_UCG-006;	0	0	6.3366e-05	0	6.3366e-05	0	0	0	0	0	0	0
k__Bacteria;p__Proteobacteria;c__Alphaproteobacteria;o__Rhizobiales;f__Hyphomicrobiaceae;g__Hyphomicrobium;	0	0	0	0	0	6.3366e-05	0	0	4.2244e-05	0	0	0
k__Bacteria;p__Proteobacteria;c__Gammaproteobacteria;o__Xanthomonadales;f__Xanthomonadaceae;g__Pseudoxanthomonas;	6.3366e-05	0	0	0	0	2.1122e-05	2.1122e-05	0	2.1122e-05	0	0	0
k__Bacteria;p__Proteobacteria;c__Alphaproteobacteria;o__Sphingomonadales;f__Sphingomonadaceae;g__Sphingopyxis;	0	0	0	0	4.2244e-05	6.3366e-05	0	0	0	0	0	0
k__Bacteria;p__Firmicutes;c__Clostridia;o__Thermoanaerobacterales;f__Family_III;g__Caldicellulosiruptor;	0	0	0	0	0	0	0	0	6.3366e-05	0	0	0
k__Bacteria;p__Firmicutes;c__Erysipelotrichia;o__Erysipelotrichales;f__Erysipelotrichaceae;g__Eggerthia;	6.3366e-05	2.1122e-05	0	0	0	2.1122e-05	6.3366e-05	4.2244e-05	0	0	2.1122e-05	0
k__Bacteria;p__Firmicutes;c__Bacilli;o__Bacillales;f__Bacillaceae;g__Oceanobacillus;	2.1122e-05	0	2.1122e-05	6.3366e-05	0	0	0	0	0	2.1122e-05	0	4.2244e-05
k__Bacteria;p__Proteobacteria;c__Alphaproteobacteria;o__Parvularculales;f__Parvularculaceae;g__Parvularcula;	0	0	6.3366e-05	0	0	0	0	4.2244e-05	0	0	0	0
k__Bacteria;p__Proteobacteria;c__Gammaproteobacteria;o__Chromatiales;f__Ectothiorhodospiraceae;g__Acidiferrobacter;	0	0	0	0	0	4.2244e-05	0	6.3366e-05	0	0	0	0
k__Bacteria;p__Fibrobacteres;c__Fibrobacteria;o__Fibrobacterales;f__Fibrobacteraceae;g__possible_genus_04;	0	0	0	6.3366e-05	0	0	0	0	4.2244e-05	0	0	0
k__Bacteria;p__Proteobacteria;c__Alphaproteobacteria;o__Sphingomonadales;f__Sphingomonadaceae;g__Sphingorhabdus;	0	0	0	0	2.1122e-05	6.3366e-05	2.1122e-05	0	0	0	0	0
k__Bacteria;p__Gracilibacteria;c__unidentified_Gracilibacteria;o__unidentified_Gracilibacteria;f__unidentified_Gracilibacteria;g__unidentified_Gracilibacteria;	4.2244e-05	0	6.3366e-05	0	0	2.1122e-05	0	0	0	0	0	0
k__Bacteria;p__Firmicutes;c__Clostridia;o__Clostridiales;f__Ruminococcaceae;g__Hydrogenoanaerobacterium;	0	0	0	0	0	0	0	2.1122e-05	6.3366e-05	0	0	0
k__Bacteria;p__Proteobacteria;c__Gammaproteobacteria;o__Vibrionales;f__Vibrionaceae;g__Photobacterium;	4.2244e-05	0	6.3366e-05	0	0	2.1122e-05	0	4.2244e-05	0	2.1122e-05	0	6.3366e-05
k__Bacteria;p__Bacteroidetes;c__Bacteroidia;o__Bacteroidales;f__Prevotellaceae;g__Paraprevotella;	0	0	6.3366e-05	0	0	0	0	0	0	0	0	0
k__Bacteria;p__Bacteroidetes;c__Flavobacteriia;o__Flavobacteriales;f__Flavobacteriaceae;g__Gramella;	0	0	0	2.1122e-05	4.2244e-05	0	0	4.2244e-05	6.3366e-05	0	2.1122e-05	4.2244e-05
k__Bacteria;p__Bacteroidetes;c__Sphingobacteriia;o__Sphingobacteriales;f__Saprospiraceae;g__unidentified_Saprospiraceae;	0	0	4.2244e-05	0	0	2.1122e-05	0	0	0	0	0	2.1122e-05
k__Bacteria;p__Actinobacteria;c__unidentified_Actinobacteria;o__Propionibacteriales;f__Propionibacteriaceae;g__Microlunatus;	4.2244e-05	0	0	4.2244e-05	0	0	0	2.1122e-05	2.1122e-05	0	0	0
k__Bacteria;p__Firmicutes;c__Clostridia;o__Clostridiales;f__Ruminococcaceae;g__Fastidiosipila;	0	0	0	0	0	4.2244e-05	0	0	0	0	0	0
k__Bacteria;p__Bacteroidetes;c__Cytophagia;o__Cytophagales;f__Cytophagaceae;g__Chryseolinea;	0	0	0	4.2244e-05	0	2.1122e-05	0	0	4.2244e-05	0	0	0
k__Bacteria;p__Bacteroidetes;c__Sphingobacteriia;o__Sphingobacteriales;f__Sphingobacteriaceae;g__Olivibacter;	0	0	0	0	0	4.2244e-05	0	0	0	0	0	0
k__Bacteria;p__Proteobacteria;c__Gammaproteobacteria;o__Chromatiales;f__Chromatiaceae;g__Rheinheimera;	0	0	0	0	4.2244e-05	0	0	0	2.1122e-05	0	0	0
k__Bacteria;p__Firmicutes;c__Clostridia;o__Clostridiales;f__Ruminococcaceae;g__Butyricicoccus;	4.2244e-05	0	0	0	0	0	0	0	0	0	0	0
k__Bacteria;p__Bacteroidetes;c__Sphingobacteriia;o__Sphingobacteriales;f__Chitinophagaceae;g__Terrimonas;	0	0	0	0	0	4.2244e-05	0	0	0	0	0	0
k__Bacteria;p__Proteobacteria;c__Alphaproteobacteria;o__Rhodospirillales;f__Rhodospirillaceae;g__Thalassobaculum;	4.2244e-05	4.2244e-05	0	4.2244e-05	0	2.1122e-05	2.1122e-05	2.1122e-05	2.1122e-05	0	0	0
k__Bacteria;p__Actinobacteria;c__Coriobacteriia;o__Coriobacteriales;f__Coriobacteriaceae;g__Senegalimassilia;	4.2244e-05	0	4.2244e-05	0	0	0	0	2.1122e-05	0	0	0	2.1122e-05
k__Bacteria;p__Bacteroidetes;c__Bacteroidia;o__Bacteroidales;f__Bacteroidales_BS11_gut_group;g__unidentified_Bacteroidales_BS11_gut_group;	0	0	4.2244e-05	2.1122e-05	0	0	0	0	4.2244e-05	0	0	0
k__Bacteria;p__Firmicutes;c__Erysipelotrichia;o__Erysipelotrichales;f__Erysipelotrichaceae;g__Faecalitalea;	0	4.2244e-05	0	0	0	0	0	0	0	0	0	0
k__Bacteria;p__Bacteroidetes;c__Flavobacteriia;o__Flavobacteriales;f__Flavobacteriaceae;g__Vitellibacter;	0	0	0	0	0	4.2244e-05	0	0	2.1122e-05	0	0	0
k__Bacteria;p__Proteobacteria;c__Deltaproteobacteria;o__Desulfuromonadales;f__GR-WP33-58;g__unidentified_GR-WP33-58;	0	0	4.2244e-05	2.1122e-05	0	2.1122e-05	0	0	2.1122e-05	0	0	0
k__Bacteria;p__Proteobacteria;c__Deltaproteobacteria;o__Myxococcales;f__Cystobacteraceae;g__Anaeromyxobacter;	0	0	0	0	0	4.2244e-05	0	0	0	0	0	0
k__Bacteria;p__Proteobacteria;c__Gammaproteobacteria;o__Oceanospirillales;f__Oceanospirillaceae;g__Marinobacterium;	0	0	2.1122e-05	2.1122e-05	0	2.1122e-05	0	4.2244e-05	2.1122e-05	0	2.1122e-05	0
k__Bacteria;p__Proteobacteria;c__Gammaproteobacteria;o__Aeromonadales;f__Aeromonadaceae;g__Oceanisphaera;	0	0	0	2.1122e-05	2.1122e-05	2.1122e-05	0	0	0	0	4.2244e-05	2.1122e-05
k__Bacteria;p__Acidobacteria;c__unidentified_Acidobacteria;o__Acidobacteriales;f__Acidobacteriaceae_.Subgroup_1.;g__unidentified_Acidobacteria;	0	0	0	0	0	4.2244e-05	0	0	0	0	0	0
k__Bacteria;p__Proteobacteria;c__Gammaproteobacteria;o__Aeromonadales;f__Succinivibrionaceae;g__Succinivibrio;	0	0	0	4.2244e-05	0	0	0	4.2244e-05	0	0	0	0
k__Bacteria;p__Bacteroidetes;c__Sphingobacteriia;o__Sphingobacteriales;f__Chitinophagaceae;g__Hydrotalea;	0	4.2244e-05	0	0	0	0	0	0	0	4.2244e-05	0	0
k__Bacteria;p__Proteobacteria;c__Alphaproteobacteria;o__Rickettsiales;f__unidentified_Rickettsiales;g__Candidatus_Hepatincola;	0	2.1122e-05	0	0	0	0	0	0	0	0	4.2244e-05	0
k__Bacteria;p__Proteobacteria;c__Alphaproteobacteria;o__Rhizobiales;f__Bradyrhizobiaceae;g__Bosea;	0	0	0	0	0	4.2244e-05	0	0	2.1122e-05	0	0	0
k__Bacteria;p__Firmicutes;c__Clostridia;o__Clostridiales;f__Ruminococcaceae;g__Ruminococcaceae_V9D2013_group;	0	0	0	0	0	2.1122e-05	0	0	2.1122e-05	0	4.2244e-05	4.2244e-05
k__Bacteria;p__Proteobacteria;c__Alphaproteobacteria;o__Rhodospirillales;f__Rhodospirillaceae;g__Skermanella;	0	0	0	4.2244e-05	0	0	4.2244e-05	0	2.1122e-05	0	0	0
k__Bacteria;p__Bacteroidetes;c__Sphingobacteriia;o__Sphingobacteriales;f__Chitinophagaceae;g__Sediminibacterium;	0	0	0	0	0	0	0	0	2.1122e-05	0	0	4.2244e-05
k__Bacteria;p__Actinobacteria;c__unidentified_Actinobacteria;o__Corynebacteriales;f__Nocardiaceae;g__Rhodococcus;	0	0	0	0	0	2.1122e-05	0	0	4.2244e-05	0	2.1122e-05	0
k__Bacteria;p__Firmicutes;c__Clostridia;o__Clostridiales;f__Family_XI;g__unidentified_Family_XI;	0	0	0	0	0	0	0	0	4.2244e-05	0	0	0
k__Bacteria;p__Firmicutes;c__Negativicutes;o__Selenomonadales;f__Acidaminococcaceae;g__Succiniclasticum;	0	0	2.1122e-05	2.1122e-05	0	2.1122e-05	0	4.2244e-05	0	2.1122e-05	2.1122e-05	0
k__Bacteria;p__Firmicutes;c__Clostridia;o__Clostridiales;f__Ruminococcaceae;g__Candidatus_Soleaferrea;	4.2244e-05	2.1122e-05	0	0	0	0	0	0	0	0	0	0
k__Bacteria;p__Actinobacteria;c__unidentified_Actinobacteria;o__Micrococcales;f__Microbacteriaceae;g__Leucobacter;	0	4.2244e-05	0	0	0	0	2.1122e-05	0	0	0	0	0
k__Bacteria;p__Bacteroidetes;c__Flavobacteriia;o__Flavobacteriales;f__Flavobacteriaceae;g__unidentified_Flavobacteriaceae;	4.2244e-05	0	0	4.2244e-05	0	4.2244e-05	0	0	4.2244e-05	0	0	0
k__Bacteria;p__Firmicutes;c__Clostridia;o__Clostridiales;f__Lachnospiraceae;g__Lachnospiraceae_NK3A20_group;	0	4.2244e-05	0	0	0	0	0	4.2244e-05	0	2.1122e-05	0	0
k__Bacteria;p__Proteobacteria;c__Betaproteobacteria;o__Burkholderiales;f__Alcaligenaceae;g__Castellaniella;	0	0	0	0	0	4.2244e-05	0	0	0	0	0	0
k__Bacteria;p__Firmicutes;c__Bacilli;o__Lactobacillales;f__Carnobacteriaceae;g__Desemzia;	4.2244e-05	0	0	0	0	2.1122e-05	0	0	0	0	0	0
k__Bacteria;p__Proteobacteria;c__Gammaproteobacteria;o__Xanthomonadales;f__Xanthomonadaceae;g__Dyella;	4.2244e-05	2.1122e-05	0	0	0	2.1122e-05	0	0	0	2.1122e-05	2.1122e-05	0
k__Bacteria;p__Verrucomicrobia;c__Verrucomicrobiae;o__Verrucomicrobiales;f__Verrucomicrobiaceae;g__Akkermansia;	0	4.2244e-05	0	0	0	2.1122e-05	0	0	0	0	0	0
k__Bacteria;p__Bacteroidetes;c__Flavobacteriia;o__Flavobacteriales;f__Flavobacteriaceae;g__Myroides;	0	0	2.1122e-05	0	0	4.2244e-05	0	0	0	0	0	0
k__Bacteria;p__Acidobacteria;c__unidentified_Acidobacteria;o__Acidobacteriales;f__Acidobacteriaceae_.Subgroup_1.;g__Telmatobacter;	0	0	0	0	0	4.2244e-05	0	0	0	0	0	0
k__Bacteria;p__Deinococcus-Thermus;c__Deinococci;o__Deinococcales;f__Deinococcaceae;g__Deinococcus;	0	0	0	0	0	0	0	0	4.2244e-05	0	0	0
k__Bacteria;p__Proteobacteria;c__Gammaproteobacteria;o__Xanthomonadales;f__Xanthomonadaceae;g__Arenimonas;	0	0	0	4.2244e-05	0	4.2244e-05	0	0	0	0	0	0
k__Bacteria;p__Bacteroidetes;c__Cytophagia;o__Cytophagales;f__Flammeovirgaceae;g__Ekhidna;	4.2244e-05	0	0	0	0	0	0	0	0	0	0	0
k__Bacteria;p__Bacteroidetes;c__Cytophagia;o__Order_II;f__Rhodothermaceae;g__Rubrivirga;	0	0	0	2.1122e-05	0	0	2.1122e-05	0	0	0	0	0
k__Bacteria;p__Verrucomicrobia;c__Opitutae;o__Opitutales;f__Opitutaceae;g__Opitutus;	0	0	0	2.1122e-05	0	0	0	0	0	0	0	0
k__Bacteria;p__Proteobacteria;c__Alphaproteobacteria;o__Rhizobiales;f__Rhodobiaceae;g__Afifella;	0	0	2.1122e-05	0	0	0	0	0	0	0	0	0
k__Bacteria;p__Firmicutes;c__Clostridia;o__Clostridiales;f__Lachnospiraceae;g__Lachnospiraceae_UCG-002;	0	0	0	0	2.1122e-05	0	0	0	2.1122e-05	0	0	0
k__Bacteria;p__Proteobacteria;c__Gammaproteobacteria;o__Chromatiales;f__Ectothiorhodospiraceae;g__unidentified_Ectothiorhodospiraceae;	0	0	2.1122e-05	0	0	0	0	0	0	0	0	0
k__Bacteria;p__Proteobacteria;c__Deltaproteobacteria;o__Syntrophobacterales;f__Syntrophobacteraceae;g__Syntrophobacter;	0	0	0	0	0	2.1122e-05	0	0	0	0	0	0
k__Bacteria;p__Actinobacteria;c__Acidimicrobiia;o__Acidimicrobiales;f__Acidimicrobiaceae;g__Illumatobacter;	0	0	0	0	0	0	0	0	0	2.1122e-05	0	0
k__Bacteria;p__Firmicutes;c__Clostridia;o__Clostridiales;f__Family_XI;g__Gallicola;	2.1122e-05	0	0	0	0	0	0	0	0	0	0	0
k__Bacteria;p__Proteobacteria;c__Gammaproteobacteria;o__Salinisphaerales;f__Salinisphaeraceae;g__Salinisphaera;	0	2.1122e-05	0	0	0	2.1122e-05	0	0	0	0	0	0
k__Bacteria;p__Deinococcus-Thermus;c__Deinococci;o__Thermales;f__Thermaceae;g__Thermus;	0	2.1122e-05	0	0	0	0	0	0	2.1122e-05	0	0	0
k__Bacteria;p__Proteobacteria;c__Alphaproteobacteria;o__Rhodospirillales;f__Acetobacteraceae;g__Acetobacter;	0	0	0	0	0	2.1122e-05	0	0	0	0	0	0
k__Bacteria;p__Proteobacteria;c__Alphaproteobacteria;o__Rhizobiales;f__Rhodobiaceae;g__Tepidamorphus;	0	0	0	2.1122e-05	0	2.1122e-05	0	0	2.1122e-05	0	0	2.1122e-05
k__Bacteria;p__Bacteroidetes;c__Flavobacteriia;o__Flavobacteriales;f__Flavobacteriaceae;g__Zunongwangia;	0	0	0	0	0	2.1122e-05	2.1122e-05	0	2.1122e-05	0	0	0
k__Bacteria;p__Bacteroidetes;c__Cytophagia;o__Cytophagales;f__Flammeovirgaceae;g__Porifericola;	0	0	2.1122e-05	0	0	0	0	2.1122e-05	0	0	0	2.1122e-05
k__Bacteria;p__Bacteroidetes;c__Flavobacteriia;o__Flavobacteriales;f__Flavobacteriaceae;g__Muricauda;	0	2.1122e-05	2.1122e-05	0	0	0	0	0	0	0	0	0
k__Bacteria;p__Planctomycetes;c__Planctomycetacia;o__Planctomycetales;f__Planctomycetaceae;g__p-1088-a5_gut_group;	0	0	0	0	0	0	0	0	0	2.1122e-05	0	0
k__Bacteria;p__Firmicutes;c__Bacilli;o__Bacillales;f__Paenibacillaceae;g__Saccharibacillus;	0	0	0	0	2.1122e-05	0	0	0	2.1122e-05	0	0	0
k__Bacteria;p__Bacteroidetes;c__Bacteroidia;o__Bacteroidales;f__Prevotellaceae;g__Prevotellaceae_UCG-004;	0	0	0	0	0	0	2.1122e-05	0	0	0	0	0
k__Bacteria;p__Planctomycetes;c__Phycisphaerae;o__Phycisphaerales;f__Phycisphaeraceae;g__SM1A02;	0	0	0	2.1122e-05	0	2.1122e-05	0	0	0	0	0	0
k__Bacteria;p__Fusobacteria;c__Fusobacteriia;o__Fusobacteriales;f__Leptotrichiaceae;g__Streptobacillus;	0	0	2.1122e-05	0	0	0	2.1122e-05	0	0	0	0	0
k__Bacteria;p__Verrucomicrobia;c__Opitutae;o__Puniceicoccales;f__Puniceicoccaceae;g__Pelagicoccus;	0	0	0	2.1122e-05	0	0	0	0	0	0	2.1122e-05	0
k__Bacteria;p__Bacteroidetes;c__Sphingobacteriia;o__Sphingobacteriales;f__Chitinophagaceae;g__Taibaiella;	0	0	0	0	0	2.1122e-05	0	0	0	0	0	0
k__Bacteria;p__Proteobacteria;c__Gammaproteobacteria;o__Cellvibrionales;f__Halieaceae;g__Haliea;	2.1122e-05	0	0	0	0	0	0	0	2.1122e-05	0	0	0
k__Bacteria;p__Firmicutes;c__Clostridia;o__Clostridiales;f__Lachnospiraceae;g__Lachnospiraceae_UCG-010;	2.1122e-05	0	0	0	0	0	2.1122e-05	0	0	0	0	2.1122e-05
k__Bacteria;p__Proteobacteria;c__Alphaproteobacteria;o__Rickettsiales;f__Rickettsiaceae;g__Rickettsia;	0	0	0	0	0	2.1122e-05	0	0	0	0	0	0
k__Bacteria;p__Proteobacteria;c__Alphaproteobacteria;o__Rhodospirillales;f__unidentified_Rhodospirillales;g__Reyranella;	0	0	0	2.1122e-05	0	2.1122e-05	2.1122e-05	0	0	0	0	0
k__Bacteria;p__Proteobacteria;c__Gammaproteobacteria;o__Vibrionales;f__Vibrionaceae;g__Vibrio;	0	0	0	0	0	0	0	0	2.1122e-05	0	0	0
k__Bacteria;p__Proteobacteria;c__Alphaproteobacteria;o__Rhizobiales;f__Hyphomicrobiaceae;g__Rhodomicrobium;	0	0	0	0	0	0	0	0	0	0	0	0
k__Bacteria;p__Firmicutes;c__Clostridia;o__Clostridiales;f__Lachnospiraceae;g__Lachnoclostridium_1;	0	0	0	0	0	0	0	0	0	0	0	0
k__Bacteria;p__Actinobacteria;c__unidentified_Actinobacteria;o__Glycomycetales;f__Glycomycetaceae;g__Haloglycomyces;	0	0	0	0	0	0	0	0	0	0	0	0
k__Bacteria;p__Firmicutes;c__Bacilli;o__Bacillales;f__Family_XII;g__Exiguobacterium;	0	0	0	0	0	0	0	0	0	0	0	0
k__Bacteria;p__Proteobacteria;c__Alphaproteobacteria;o__Sneathiellales;f__Sneathiellaceae;g__Sneathiella;	0	0	0	0	0	0	0	0	0	0	0	0

## Sheet: class
Taxonomy	NC1	NC2	NC3	NC4	NC5	NC6	HC1	HC2	HC3	HC4	HC5	HC6
k__Bacteria;p__Firmicutes;c__Clostridia;	0.585945	0.267531	0.39477	0.287428	0.459636	0.45125	0.49981	0.354279	0.495374	0.350245	0.487496	0.551094
k__Bacteria;p__Bacteroidetes;c__Bacteroidia;	0.193182	0.585164	0.269559	0.35787	0.369403	0.259315	0.341881	0.423348	0.265947	0.419272	0.361482	0.28088
k__Bacteria;p__Firmicutes;c__Bacilli;	0.0450532	0.0219458	0.0782359	0.0258956	0.0117016	0.0238256	0.0423074	0.0719627	0.0368368	0.107997	0.0253253	0.0194322
k__Bacteria;p__Proteobacteria;c__Epsilonproteobacteria;	0.0292962	0.00735046	0.0341754	0.0379562	0.0409767	0.081721	0.00669567	0.00851217	0.0122296	0.0119339	0.0228751	0.00711811
k__Bacteria;p__Proteobacteria;c__Alphaproteobacteria;	0.00608314	0.00428777	0.00604089	0.0434268	0.0035485	0.0201926	0.00500591	0.00365411	0.0093148	0.00352737	0.00411879	0.00466796
k__Bacteria;p__Proteobacteria;c__Gammaproteobacteria;	0.01073	0.013328	0.0197068	0.0155035	0.0070125	0.037217	0.00802636	0.00711811	0.0377239	0.0061465	0.00682241	0.00722372
k__Bacteria;p__Fusobacteria;c__Fusobacteriia;	0.000570294	0.000485806	0.0364566	0.00116171	0.000380196	0.00181649	0.00052805	0.000359074	0.00703363	0.000443562	0.000506928	0.000549172
k__Bacteria;p__Actinobacteria;c__unidentified_Actinobacteria;	0.0354216	0.0179748	0.022326	0.0279655	0.00542835	0.0105399	0.00735046	0.00540723	0.013159	0.00665343	0.00667455	0.00690689
k__Bacteria;p__Firmicutes;c__Negativicutes;	0.00591416	0.00627323	0.0335417	0.0147009	0.00390757	0.0070125	0.0122508	0.00711811	0.0077729	0.014025	0.00606201	0.0131801
k__Bacteria;p__Firmicutes;c__Erysipelotrichia;	0.00927256	0.0232131	0.0122508	0.0138983	0.0187986	0.00570294	0.00568182	0.00348513	0.00694914	0.0080686	0.00511152	0.011258
k__Bacteria;p__Proteobacteria;c__Betaproteobacteria;	0.00409767	0.00650558	0.0175946	0.0141517	0.00226005	0.00832207	0.00405542	0.00234454	0.0170032	0.00238679	0.00302045	0.00331615
k__Bacteria;p__Gemmatimonadetes;c__unidentified_Gemmatimonadetes;	0.00109834	0.000866002	0.00154191	0.0170032	0.000506928	0.00149966	0.00095049	0.000781514	0.00095049	0.000697026	0.00073927	0.000823758
k__Bacteria;p__Actinobacteria;c__Thermoleophilia;	0.00156303	0.000675904	0.00141517	0.0147854	0.000781514	0.00145742	0.00107722	0.000760392	0.0010561	0.000971612	0.00114059	0.0010561
k__Bacteria;p__Actinobacteria;c__Acidimicrobiia;	0.00473133	0.00266137	0.00430889	0.0141517	0.00259801	0.00342176	0.00289371	0.0029782	0.00314718	0.00236566	0.00291484	0.00295708
k__Bacteria;p__Bacteroidetes;c__Flavobacteriia;	0.00217557	0.00268249	0.00430889	0.00323167	0.00209108	0.00247127	0.00242903	0.00261913	0.014025	0.00251352	0.00164752	0.00202771
k__Bacteria;p__Tenericutes;c__Mollicutes;	0.00798412	0.00228118	0.0106455	0.00382308	0.00337952	0.00302045	0.00371747	0.00202771	0.00678016	0.00629436	0.00732933	0.00601977
k__Bacteria;p__Bacteroidetes;c__Cytophagia;	0.00206996	0.00162639	0.00242903	0.0104554	0.00130956	0.00228118	0.00181649	0.00179537	0.00232342	0.00164752	0.00160527	0.00198547
k__Bacteria;p__Proteobacteria;c__Deltaproteobacteria;	0.00479469	0.00196435	0.00394981	0.00821646	0.00137293	0.00382308	0.00631548	0.00519601	0.00314718	0.00272474	0.00373859	0.00885012
k__Bacteria;p__Firmicutes;c__unidentified_Firmicutes;	2.1122e-05	0.00853329	0.000359074	0.00010561	2.1122e-05	6.3366e-05	4.2244e-05	4.2244e-05	0.000168976	0	6.3366e-05	0
k__Bacteria;p__Acidobacteria;c__unidentified_Acidobacteria;	0.000147854	4.2244e-05	0.00021122	0.00853329	0.000147854	0.000887124	0.00010561	2.1122e-05	0.000295708	0.000168976	6.3366e-05	0.000147854
k__Bacteria;p__Actinobacteria;c__Nitriliruptoria;	0.00373859	0.0023023	0.00346401	0.00821646	0.00202771	0.00293596	0.00270362	0.00179537	0.00306269	0.00200659	0.00223893	0.00242903
k__Bacteria;p__Deferribacteres;c__unidentified_Deferribacteres;	0.0024924	0.00128844	0.00120395	0.00768841	0.00352737	0.00232342	0.000781514	0.000802636	0.00107722	0.00198547	0.00135181	0.0021122
k__Bacteria;p__Saccharibacteria;c__unidentified_Saccharibacteria;	0.00052805	0.00042244	0.00629436	0.00128844	0.00031683	0.00073927	0.00637884	0.000485806	0.00103498	0.00073927	0.000823758	0.00158415
k__Bacteria;p__Actinobacteria;c__Coriobacteriia;	0.00413991	0.00306269	0.00574518	0.00302045	0.00063366	0.00133069	0.00135181	0.00183761	0.00139405	0.000760392	0.00162639	0.0023023
k__Bacteria;p__Cyanobacteria;c__Melainabacteria;	0.000591416	0.000506928	0.000295708	0.00137293	0.000464684	0.00525938	0.000443562	0.000675904	0.00245015	0.00226005	0.0021122	0.000929368
k__Bacteria;p__Actinobacteria;c__TakashiAC-B11;	0.000908246	0.00063366	0.00111947	0.00397094	0.000612538	0.000718148	0.000718148	0.000401318	0.000760392	0.000549172	0.00052805	0.000570294
k__Bacteria;p__Bacteroidetes;c__Sphingobacteriia;	0.000823758	0.000929368	0.00107722	0.00348513	0.000781514	0.00160527	0.00095049	0.00111947	0.00120395	0.000887124	0.00107722	0.000823758
k__Bacteria;p__Acidobacteria;c__Holophagae;	0.000802636	0.00052805	0.000464684	0.0033584	0.000337952	0.00084488	0.000549172	0.000337952	0.000887124	0.00042244	0.000443562	0.000570294
k__Bacteria;p__Actinobacteria;c__Rubrobacteria;	0.000401318	0.000253464	0.00042244	0.00236566	0.000253464	0.000485806	0.000232342	0.000190098	0.00031683	0.000168976	0.000295708	0.000295708
k__Bacteria;p__Deinococcus-Thermus;c__Deinococci;	4.2244e-05	0.000168976	0.000168976	0.00031683	0.00010561	0.000147854	0.000168976	0.000126732	0.00234454	0	8.4488e-05	6.3366e-05
k__Bacteria;p__Planctomycetes;c__Planctomycetacia;	4.2244e-05	4.2244e-05	0	0.00219669	4.2244e-05	6.3366e-05	2.1122e-05	0	0	2.1122e-05	2.1122e-05	4.2244e-05
k__Bacteria;p__Chloroflexi;c__Gitt-GS-136;	0.00010561	4.2244e-05	0.000147854	0.001732	8.4488e-05	8.4488e-05	2.1122e-05	0.000126732	0.000126732	6.3366e-05	0.000126732	8.4488e-05
k__Bacteria;p__Spirochaetes;c__unidentified_Spirochaetes;	0.000253464	0.000274586	0.00164752	0.00073927	0.000147854	0.000147854	0.00010561	0.000126732	0.0010561	0.000147854	0.00031683	0.000253464
k__Bacteria;p__Thermomicrobia;c__unidentified_Thermomicrobia;	0.00021122	0.000232342	0.000190098	0.0014363	0.000168976	0.000168976	0.000147854	0.000147854	0.000168976	0.000232342	0.000232342	0.000147854
k__Bacteria;p__Verrucomicrobia;c__Spartobacteria;	0	0	0	0.00111947	0	0	0	0	0	0	0	0
k__Bacteria;p__Actinobacteria;c__MB-A2-108;	4.2244e-05	8.4488e-05	4.2244e-05	0.000675904	0	0.000126732	0	2.1122e-05	4.2244e-05	4.2244e-05	0.000126732	0.00010561
k__Bacteria;p__Chloroflexi;c__JG30-KF-CM66;	4.2244e-05	2.1122e-05	0	0.000675904	0	2.1122e-05	6.3366e-05	0	0	0	0	0
k__Bacteria;p__Verrucomicrobia;c__OPB35_soil_group;	0	0	0	0.000570294	0	4.2244e-05	0	0	8.4488e-05	0	0	0
k__Bacteria;p__Chloroflexi;c__S085;	0	8.4488e-05	6.3366e-05	0.000549172	0	6.3366e-05	0	4.2244e-05	0	2.1122e-05	0	2.1122e-05
k__Bacteria;p__Chloroflexi;c__KD4-96;	0	6.3366e-05	2.1122e-05	0.000485806	0	6.3366e-05	2.1122e-05	0	0	0	0	0
k__Bacteria;p__Chloroflexi;c__Ardenticatenia;	0	0	2.1122e-05	0.000380196	0	0	0	0	0	0	2.1122e-05	0
k__Bacteria;p__Nitrospirae;c__Nitrospira;	0.00010561	0.00010561	6.3366e-05	0.000380196	0	0.000232342	8.4488e-05	2.1122e-05	4.2244e-05	0	4.2244e-05	2.1122e-05
k__Bacteria;p__Cyanobacteria;c__Chloroplast;	4.2244e-05	2.1122e-05	0	0	2.1122e-05	0.000359074	0	2.1122e-05	2.1122e-05	2.1122e-05	2.1122e-05	6.3366e-05
k__Bacteria;p__Proteobacteria;c__SK259;	2.1122e-05	0	0	0.000295708	0	0	4.2244e-05	0	0	0	4.2244e-05	6.3366e-05
k__Bacteria;p__Chloroflexi;c__TK10;	0	0	0	0.000274586	0	6.3366e-05	0	0	0	0	0	0
k__Bacteria;p__Synergistetes;c__Synergistia;	4.2244e-05	0.000126732	0.000190098	0.000253464	4.2244e-05	0.000168976	4.2244e-05	0	0.000190098	4.2244e-05	2.1122e-05	6.3366e-05
k__Bacteria;p__Chloroflexi;c__SAR202_clade;	0.00010561	2.1122e-05	6.3366e-05	0.000190098	6.3366e-05	0.000126732	4.2244e-05	4.2244e-05	8.4488e-05	2.1122e-05	6.3366e-05	2.1122e-05
k__Bacteria;p__Chlorobi;c__Chlorobia;	0	0	0	0.000168976	0	0	0	0	0	0	0	0
k__Bacteria;p__Chloroflexi;c__Chloroflexia;	0	0	0	0.000168976	0	4.2244e-05	2.1122e-05	6.3366e-05	8.4488e-05	0	0	0
k__Bacteria;p__Armatimonadetes;c__Armatimonadia;	0	0	0	0.000147854	0	0	0	0	0	0	0	0
k__Bacteria;p__Acidobacteria;c__Subgroup_22;	0	0	0	0.000147854	0	4.2244e-05	0	0	0	0	0	0
k__Bacteria;p__Chloroflexi;c__SHA-26;	0	0	0	0.000147854	0	0	0	0	0	0	0	0
k__Bacteria;p__Bacteroidetes;c__Bacteroidetes_vadinHA17;	0	0	0	0	0	0.000147854	0	0	0	0	0	0
k__Archaea;p__Euryarchaeota;c__Methanobacteria;	2.1122e-05	0	0	0	2.1122e-05	2.1122e-05	0	0	0	4.2244e-05	4.2244e-05	0.000126732
k__Bacteria;p__Candidate_division_SR1;c__unidentified_Candidate_division_SR1;	8.4488e-05	0	0.000126732	4.2244e-05	0	4.2244e-05	0	4.2244e-05	4.2244e-05	2.1122e-05	0	2.1122e-05
k__Bacteria;p__Lentisphaerae;c__Lentisphaeria;	0	0.00010561	0	0	0	0	0	0	0	0	0	0
k__Bacteria;p__Chloroflexi;c__Anaerolineae;	0	4.2244e-05	0	0	0	0	0	0	2.1122e-05	2.1122e-05	0	0.00010561
k__Bacteria;p__Chloroflexi;c__Caldilineae;	0	8.4488e-05	0	0	6.3366e-05	4.2244e-05	0	0	0	0	2.1122e-05	0
k__Bacteria;p__Acidobacteria;c__Subgroup_26;	0	0	0	0	0	8.4488e-05	0	0	0	0	0	2.1122e-05
k__Bacteria;p__Cyanobacteria;c__ML635J-21;	2.1122e-05	8.4488e-05	4.2244e-05	6.3366e-05	2.1122e-05	2.1122e-05	0	0	2.1122e-05	2.1122e-05	0	0
k__Bacteria;p__Lentisphaerae;c__Lentisphaerae_RFP12_gut_group;	0	0	0	4.2244e-05	0	8.4488e-05	0	0	4.2244e-05	4.2244e-05	2.1122e-05	2.1122e-05
k__Bacteria;p__Planctomycetes;c__OM190;	2.1122e-05	6.3366e-05	6.3366e-05	2.1122e-05	2.1122e-05	8.4488e-05	4.2244e-05	0	0	0	0	2.1122e-05
k__Bacteria;p__Planctomycetes;c__Phycisphaerae;	4.2244e-05	0	0	6.3366e-05	0	2.1122e-05	2.1122e-05	0	2.1122e-05	0	0	0
k__Bacteria;p__Fibrobacteres;c__Fibrobacteria;	0	0	0	6.3366e-05	0	0	0	0	4.2244e-05	0	0	0
k__Bacteria;p__Gracilibacteria;c__unidentified_Gracilibacteria;	4.2244e-05	0	6.3366e-05	0	0	2.1122e-05	0	0	0	0	0	0
k__Bacteria;p__Verrucomicrobia;c__Verrucomicrobiae;	0	4.2244e-05	0	0	0	2.1122e-05	0	0	0	0	0	0
k__Bacteria;p__Verrucomicrobia;c__Opitutae;	0	0	0	4.2244e-05	0	0	0	0	0	0	2.1122e-05	0
k__Bacteria;p__Chlamydiae;c__unidentified_Chlamydiae;	0	4.2244e-05	0	2.1122e-05	0	2.1122e-05	0	0	0	0	0	0
k__Bacteria;p__Proteobacteria;c__TA18;	0	0	0	2.1122e-05	0	0	0	0	0	0	0	0
k__Bacteria;p__Chloroflexi;c__Ktedonobacteria;	0	0	0	0	0	2.1122e-05	0	0	0	0	0	0
k__Bacteria;p__Cloacimonetes;c__W5;	0	0	0	0	0	2.1122e-05	0	0	0	0	0	0
k__Bacteria;p__Chlorobi;c__Ignavibacteria;	0	0	0	0	0	2.1122e-05	0	0	0	0	0	0
k__Bacteria;p__Bacteroidetes;c__Bacteroidetes_BD2-2;	0	0	0	0	0	0	0	0	0	2.1122e-05	0	0
